# Supplementary material for: The transcription factors Hsf1 and Msn2 of thermotolerant Kluyveromyces marxianus promote cell growth and ethanol fermentation of Saccharomyces cerevisiae at high temperatures
Source: Biotechnol Biofuels. 2017 Dec 4;10:289. doi: 10.1186/s13068-017-0984-9 (PMC5713069; doi:10.1186/s13068-017-0984-9)
Supplement: Supplementary file 3 — Additional file 3: Sheet 1. Statistical analysis of the growth curve data. Sheet 2. Statistical analysis of the fermentation data. [file 13068_2017_984_MOESM3_ESM.xlsx]

## Sheet: READ ME
Sheet 1:	Statistical analysis of the growth curve data
	Sample 1-3:
	Mean:	Mean value of sample 1-4
	SD:	Standard deviation between sample 1-4
	CV:	Coefficient of variation between sample 1-4
Sheet 2:	Statistical analysis of the fermentation data
	Sample 1-3:
	Mean:	Mean value of sample 1-3
	SD:	Standard deviation between sample 1-3
	CV:	Coefficient of variation between sample 1-3
	t	t value of Student's t-test
	null hyphthesis: mean(TF) = mean(control), alternative hypothesis: mean(TF)≠mean(control),
	mean(TF) is the mean value of sample 1-3 of a strain expressing a TF gene, mean(control) is that of the control strain.
	Once a t value is determined, a p-value can be found using the table of values from Student's t-distribution.
	We chose the p-value of 0.05 as the threshold for statistical significance.
	According to the table of values from t-distribution, if | t |>2.353, the null hypothesis is rejected in favor of the alternative hypothesis, i.e. there is a significant difference between mean(TF) and mean(control).

## Sheet: Sheet 1
30 °C																			40 °C																			42°C
Time (h)		ScHsf1	ScMsn2	ScMsn4	ScSfp1	ScRpn4	ScGcn4	ScCst6	ScSnf2	KmHsf1	KmMsn2	KmSfp1	KmRpn4	KmGcn4	KmCst6	KmSnf2	Control		Time (h)		ScHsf1	ScMsn2	ScMsn4	ScSfp1	ScRpn4	ScGcn4	ScCst6	ScSnf2	KmHsf1	KmMsn2	KmSfp1	KmRpn4	KmGcn4	KmCst6	KmSnf2	Control		Time (h)		ScHsf1	ScMsn2	ScMsn4	ScSfp1	ScRpn4	ScGcn4	ScCst6	ScSnf2	KmHsf1	KmMsn2
	Read 1	0.3578	0.3541	0.3598	0.3387	0.3534	0.3282	0.3573	0.3487	0.3632	0.3531	0.3676	0.3733	0.3783	0.3663	0.3805	0.3432			Read 1	0.2649	0.2835	0.2749	0.2719	0.2695	0.2767	0.2699	0.2645	0.2693	0.2633	0.2579	0.2808	0.2691	0.2722	0.273	0.2694			Read 1	0.2502	0.2448	0.2562	0.2512	0.2486	0.2506	0.264	0.2543	0.2615	0.2507
	Read 2	0.358	0.3537	0.3675	0.3662	0.3578	0.3594	0.3718	0.3571	0.3555	0.3438	0.3419	0.363	0.3558	0.3503	0.3488	0.3596			Read 2	0.274	0.2803	0.2805	0.2758	0.2779	0.2836	0.2731	0.2696	0.2654	0.2597	0.2598	0.2674	0.2678	0.2664	0.2666	0.2716			Read 2	0.2535	0.2535	0.2704	0.2639	0.2579	0.2521	0.272	0.2585	0.2569	0.2489
	Read 3	0.3584	0.3529	0.3712	0.3733	0.3634	0.3627	0.3771	0.3688	0.3557	0.357	0.3477	0.3649	0.3641	0.3508	0.3524	0.3727			Read 3	0.2729	0.2835	0.2776	0.2816	0.2786	0.2792	0.2789	0.2724	0.2876	0.265	0.2615	0.2704	0.2752	0.2666	0.272	0.2666			Read 3	0.2587	0.2539	0.2711	0.2676	0.252	0.2572	0.272	0.2621	0.2653	0.2578
	Read 4	0.367	0.3751	0.384	0.388	0.3773	0.3808	0.3883	0.3774	0.3475	0.3559	0.3496	0.3467	0.3601	0.3452	0.3544	0.3772			Read 4	0.2747	0.2893	0.285	0.2751	0.2849	0.2883	0.2784	0.2745	0.2779	0.2681	0.266	0.272	0.2677	0.2686	0.2662	0.2699			Read 4	0.2621	0.263	0.2684	0.274	0.2716	0.2737	0.2803	0.2686	0.2614	0.2526
0	Mean	0.3603	0.35895	0.370625	0.36655	0.362975	0.357775	0.373625	0.363	0.355475	0.35245	0.3517	0.361975	0.364575	0.35315	0.359025	0.363175		0	Mean	0.271625	0.28415	0.2795	0.2761	0.277725	0.28195	0.275075	0.27025	0.27505	0.264025	0.2613	0.27265	0.26995	0.26845	0.26945	0.269375		0	Mean	0.256125	0.2538	0.266525	0.264175	0.257525	0.2584	0.272075	0.260875	0.261275	0.2525
	SD	0.00447363	0.0107782	0.0101023	0.0206673	0.0103899	0.0218459	0.0128746	0.0126531	0.00641165	0.00599582	0.0110944	0.0111234	0.00975752	0.0091245	0.014503	0.0152666			SD	0.00454413	0.00375011	0.00432127	0.00404063	0.00632265	0.00510458	0.00433465	0.00432705	0.00986256	0.00350178	0.00346122	0.00575819	0.00355763	0.00269009	0.00354918	0.00207585			SD	0.00530181	0.00743281	0.00697777	0.0096036	0.0101395	0.0105839	0.00665501	0.0060566	0.00343547	0.00384275
	CV	0.0124164	0.0300271	0.0272574	0.0563833	0.0286242	0.0610604	0.0344587	0.0348569	0.0180368	0.0170118	0.0315452	0.0307296	0.0267641	0.0258375	0.0403954	0.0420365			CV	0.0167294	0.0131977	0.0154607	0.0146347	0.0227659	0.0181046	0.0157581	0.0160113	0.0358573	0.0132631	0.0132461	0.0211194	0.0131788	0.0100208	0.0131719	0.00770617			CV	0.0207001	0.0292861	0.0261806	0.0363532	0.0393728	0.0409596	0.0244602	0.0232165	0.0131489	0.0152188
	Read 1	0.3518	0.3492	0.3536	0.3323	0.3472	0.3237	0.352	0.3445	0.3582	0.3504	0.3644	0.37	0.3746	0.3622	0.3772	0.34			Read 1	0.2694	0.2848	0.2785	0.2761	0.2719	0.2786	0.2717	0.2622	0.2761	0.2697	0.2639	0.2842	0.2716	0.2783	0.278	0.2712			Read 1	0.254	0.2469	0.2603	0.2567	0.2504	0.2532	0.2627	0.2536	0.2666	0.2558
	Read 2	0.3503	0.3481	0.3606	0.3593	0.3503	0.3516	0.3657	0.3521	0.3536	0.3426	0.3406	0.3629	0.3542	0.3479	0.3475	0.3534			Read 2	0.2789	0.2821	0.284	0.2801	0.281	0.2859	0.2745	0.2662	0.2736	0.2669	0.2659	0.2723	0.2725	0.2723	0.2723	0.2749			Read 2	0.2569	0.257	0.2737	0.2678	0.2586	0.2543	0.2709	0.2578	0.2617	0.254
	Read 3	0.3522	0.3473	0.3643	0.3681	0.3569	0.3581	0.373	0.3653	0.3544	0.3574	0.3489	0.3652	0.3638	0.3512	0.353	0.367			Read 3	0.2788	0.2865	0.282	0.2872	0.2811	0.283	0.2812	0.272	0.2961	0.2734	0.2702	0.2762	0.2798	0.2746	0.2788	0.2698			Read 3	0.2621	0.2569	0.2733	0.2709	0.2528	0.2583	0.2714	0.2607	0.2708	0.2627
	Read 4	0.3623	0.3704	0.3774	0.3843	0.3747	0.3778	0.386	0.3751	0.3547	0.3503	0.3466	0.36	0.3454	0.3534	0.3409	0.3739			Read 4	0.2828	0.2956	0.2918	0.2829	0.2903	0.2937	0.2829	0.2743	0.2847	0.2751	0.2744	0.278	0.2724	0.2753	0.2732	0.2773			Read 4	0.2652	0.2659	0.2715	0.2775	0.2716	0.2742	0.2797	0.2682	0.2646	0.2572
2	Mean	0.35415	0.35375	0.363975	0.361	0.357275	0.3528	0.369175	0.35925	0.355225	0.350175	0.350125	0.364525	0.3595	0.353675	0.35465	0.358575		2	Mean	0.277475	0.28725	0.284075	0.281575	0.281075	0.2853	0.277575	0.268675	0.282625	0.271275	0.2686	0.277675	0.274075	0.275125	0.275575	0.2733		2	Mean	0.25955	0.256675	0.2697	0.268225	0.25835	0.26	0.271175	0.260075	0.265925	0.257425
	SD	0.00549454	0.0111273	0.00998946	0.0217553	0.0123008	0.0223707	0.0141982	0.01362	0.00203696	0.0060456	0.0101395	0.00422483	0.0125618	0.0061163	0.0158262	0.0150294			SD	0.00569641	0.00585406	0.00562931	0.00467431	0.00751194	0.00635348	0.00533752	0.00549993	0.0101638	0.00368635	0.00467547	0.00495808	0.00383786	0.00247436	0.00329886	0.00342636			SD	0.00504149	0.00776331	0.00633929	0.00868308	0.00948033	0.00971699	0.00694329	0.00615109	0.00382219	0.00375266
	CV	0.0155147	0.0314553	0.0274455	0.060264	0.0344294	0.0634089	0.0384593	0.0379122	0.00573427	0.0172645	0.0289596	0.0115899	0.0349425	0.0172936	0.044625	0.0419142			CV	0.0205295	0.0203797	0.0198163	0.0166006	0.0267258	0.0222695	0.0192291	0.0204706	0.035962	0.013589	0.0174068	0.0178557	0.0140029	0.00899359	0.0119708	0.012537			CV	0.019424	0.0302457	0.023505	0.0323724	0.0366957	0.0373731	0.0256045	0.0236512	0.0143732	0.0145777
	Read 1	0.3671	0.3655	0.3684	0.3462	0.362	0.3373	0.3667	0.3589	0.3698	0.3632	0.3744	0.3819	0.3839	0.3731	0.3877	0.3543			Read 1	0.3033	0.3132	0.3097	0.3142	0.3025	0.313	0.305	0.2866	0.317	0.3106	0.2967	0.3112	0.2928	0.3099	0.31	0.299			Read 1	0.2684	0.2607	0.276	0.2763	0.2641	0.268	0.2762	0.2664	0.2842	0.2732
	Read 2	0.3655	0.3638	0.3744	0.3734	0.3649	0.3665	0.3797	0.3675	0.3635	0.3537	0.3497	0.3717	0.3626	0.3569	0.3568	0.3673			Read 2	0.3154	0.3098	0.3175	0.3162	0.3136	0.3199	0.3087	0.2906	0.3126	0.3076	0.2996	0.2998	0.2992	0.3034	0.3051	0.3075			Read 2	0.2756	0.2744	0.2936	0.2914	0.2748	0.2716	0.2893	0.2758	0.2815	0.2731
	Read 3	0.369	0.3628	0.3781	0.3811	0.3714	0.3706	0.387	0.3798	0.3645	0.3696	0.3587	0.3757	0.3737	0.3615	0.3629	0.3807			Read 3	0.3199	0.3179	0.3205	0.3305	0.3119	0.3158	0.3161	0.2967	0.3374	0.319	0.3058	0.3049	0.3087	0.3096	0.308	0.3016			Read 3	0.2839	0.2769	0.2934	0.2937	0.27	0.2759	0.2894	0.277	0.2939	0.2843
	Read 4	0.3761	0.3834	0.3899	0.3952	0.387	0.3899	0.3986	0.3894	0.3635	0.3619	0.3555	0.3704	0.355	0.3627	0.3484	0.3854			Read 4	0.3235	0.3298	0.3327	0.3229	0.3222	0.3276	0.3159	0.2993	0.322	0.312	0.3115	0.3062	0.297	0.3072	0.3048	0.3155			Read 4	0.2873	0.2876	0.2932	0.3006	0.2895	0.2922	0.2971	0.2835	0.284	0.2794
3	Mean	0.369425	0.368875	0.3777	0.373975	0.371325	0.366075	0.383	0.3739	0.365325	0.3621	0.359575	0.374925	0.3688	0.36355	0.36395	0.371925		4	Mean	0.315525	0.317675	0.3201	0.32095	0.31255	0.319075	0.311425	0.2933	0.32225	0.3123	0.3034	0.305525	0.299425	0.307525	0.306975	0.3059		4	Mean	0.2788	0.2749	0.28905	0.2905	0.2746	0.276925	0.288	0.275675	0.2859	0.2775
	SD	0.00467431	0.00974726	0.00906237	0.0205997	0.0111646	0.0217278	0.0133659	0.0134291	0.00302035	0.0065335	0.010562	0.0051681	0.012661	0.00683984	0.0169124	0.014031			SD	0.00879788	0.00873895	0.00955406	0.00737405	0.00807568	0.00635053	0.00549507	0.00576599	0.0108054	0.00482908	0.00660051	0.00468428	0.00672922	0.00300374	0.00247975	0.00732165			SD	0.00849823	0.0110632	0.00870153	0.0102421	0.0108545	0.0106831	0.00867372	0.0070481	0.00547296	0.00540679
	CV	0.0126529	0.0264243	0.0239936	0.0550832	0.030067	0.0593533	0.0348979	0.0359162	0.00826757	0.0180434	0.0293735	0.0137843	0.0343302	0.018814	0.0464691	0.0377254			CV	0.0278833	0.0275091	0.0298471	0.0229757	0.025838	0.0199029	0.0176449	0.019659	0.0335311	0.015463	0.0217551	0.0153319	0.0224738	0.00976746	0.00807803	0.0239348			CV	0.0304814	0.0402443	0.0301039	0.0352567	0.0395284	0.0385777	0.0301171	0.0255667	0.0191429	0.0194839
	Read 1	0.4489	0.4613	0.4477	0.4137	0.4392	0.4057	0.449	0.4421	0.4462	0.4552	0.4537	0.4654	0.4578	0.4533	0.4681	0.4183			Read 1	0.4142	0.4132	0.4116	0.3142	0.4073	0.4288	0.4152	0.3727	0.317	0.4558	0.4135	0.405	0.3586	0.404	0.4146	0.3987			Read 1	0.3004	0.2913	0.3101	0.2763	0.2886	0.2988	0.3053	0.2937	0.3297	0.3187
	Read 2	0.4432	0.4508	0.4528	0.4554	0.4449	0.4457	0.4547	0.451	0.4349	0.4401	0.432	0.4569	0.4378	0.4305	0.4321	0.4383			Read 2	0.4363	0.3981	0.4216	0.4256	0.4129	0.4302	0.4229	0.3734	0.4617	0.4559	0.4196	0.396	0.3842	0.408	0.4171	0.4203			Read 2	0.3086	0.3058	0.3302	0.3343	0.3005	0.3017	0.321	0.306	0.3328	0.3244
	Read 3	0.4563	0.4509	0.4603	0.466	0.4544	0.4492	0.4678	0.4651	0.4348	0.464	0.4391	0.4619	0.4573	0.444	0.4415	0.4609			Read 3	0.4585	0.4278	0.4479	0.4593	0.4132	0.4227	0.4303	0.3843	0.4889	0.4701	0.4388	0.412	0.4014	0.4303	0.4189	0.4152			Read 3	0.3238	0.3135	0.3304	0.3366	0.2972	0.3048	0.3195	0.3015	0.3554	0.3385
	Read 4	0.4623	0.4718	0.4768	0.4777	0.4755	0.4808	0.4909	0.483	0.4346	0.4553	0.4364	0.4556	0.4305	0.4401	0.4265	0.4684			Read 4	0.4628	0.4473	0.4574	0.4372	0.4271	0.4468	0.4314	0.3844	0.4657	0.4562	0.45	0.4135	0.3853	0.4222	0.4238	0.447			Read 4	0.3308	0.3285	0.3368	0.3464	0.318	0.3234	0.3273	0.3118	0.3323	0.3333
5	Mean	0.452675	0.4587	0.4594	0.4532	0.4535	0.44535	0.4656	0.4603	0.437625	0.45365	0.4403	0.45995	0.44585	0.441975	0.44205	0.446475		6	Mean	0.44295	0.4216	0.434625	0.409075	0.415125	0.432125	0.42495	0.3787	0.433325	0.4595	0.430475	0.406625	0.382375	0.416125	0.4186	0.4203		6	Mean	0.3159	0.309775	0.326875	0.3234	0.301075	0.307175	0.318275	0.30325	0.33755	0.328725
	SD	0.00836277	0.010027	0.012702	0.0278638	0.0159505	0.0307884	0.0186127	0.0178518	0.00571804	0.00993058	0.00940035	0.00453616	0.0138363	0.00944365	0.0184365	0.0227263			SD	0.0224099	0.02099	0.0215617	0.0647763	0.00843184	0.010311	0.00751643	0.00653044	0.0784716	0.0070687	0.0169011	0.00799349	0.0176926	0.0122592	0.00388929	0.0200454			SD	0.01388	0.0155094	0.0115958	0.0318353	0.0123481	0.0110906	0.00928669	0.0076361	0.0119773	0.00886355
	CV	0.0184741	0.0218595	0.027649	0.0614824	0.0351721	0.069133	0.0399758	0.038783	0.0130661	0.0218904	0.0213499	0.00986228	0.0310336	0.0213669	0.0417068	0.0509015			CV	0.0505924	0.0497865	0.04961	0.158348	0.0203116	0.0238611	0.0176878	0.0172444	0.181092	0.0153835	0.0392616	0.0196581	0.0462704	0.0294605	0.00929119	0.0476932			CV	0.0439378	0.0500668	0.0354747	0.0984394	0.0410134	0.0361053	0.0291782	0.0251809	0.0354832	0.0269634
	Read 1	0.5598	0.575	0.55	0.5127	0.5535	0.5053	0.5578	0.5537	0.549	0.5736	0.5606	0.5692	0.549	0.5479	0.5673	0.5162			Read 1	0.6832	0.6631	0.678	0.6935	0.6692	0.6964	0.6687	0.5845	0.8176	0.7966	0.7157	0.6587	0.5374	0.6283	0.6556	0.6597			Read 1	0.378	0.3617	0.3909	0.405	0.3459	0.3694	0.3736	0.3586	0.4609	0.4431
	Read 2	0.5543	0.5706	0.5599	0.5667	0.555	0.5565	0.5644	0.5672	0.5291	0.5546	0.5404	0.5636	0.5334	0.5248	0.531	0.5446			Read 2	0.7239	0.6343	0.6735	0.6758	0.656	0.6909	0.6844	0.6096	0.8263	0.8116	0.7242	0.648	0.6021	0.6654	0.6882	0.7007			Read 2	0.3921	0.3846	0.4196	0.4329	0.3615	0.3723	0.3969	0.381	0.4786	0.4707
	Read 3	0.5672	0.5691	0.5689	0.5769	0.5656	0.556	0.5787	0.5743	0.5251	0.5861	0.542	0.5672	0.5593	0.5486	0.5376	0.5733			Read 3	0.7696	0.7057	0.7399	0.744	0.6637	0.6928	0.6927	0.6198	0.8573	0.8057	0.7599	0.6904	0.646	0.7189	0.7016	0.7084			Read 3	0.4241	0.4056	0.4243	0.4377	0.3617	0.3751	0.3901	0.3612	0.5171	0.4929
	Read 4	0.5759	0.5898	0.5862	0.5891	0.5895	0.5923	0.601	0.5924	0.5267	0.5734	0.5419	0.5624	0.5188	0.5374	0.5165	0.5812			Read 4	0.791	0.7354	0.7378	0.7122	0.6858	0.7391	0.725	0.6128	0.8288	0.8134	0.7884	0.7083	0.6247	0.7113	0.7244	0.7295			Read 4	0.4472	0.439	0.4477	0.4579	0.3877	0.4001	0.4023	0.3825	0.4627	0.4827
6	Mean	0.5643	0.576125	0.56625	0.56135	0.5659	0.552525	0.575475	0.5719	0.532475	0.571925	0.546225	0.5656	0.540125	0.539675	0.5381	0.553825		8	Mean	0.741925	0.684625	0.7073	0.706375	0.668675	0.7048	0.6927	0.606675	0.8325	0.806825	0.74705	0.67635	0.60255	0.680975	0.69245	0.699575		8	Mean	0.41035	0.397725	0.420625	0.433375	0.3642	0.379225	0.390725	0.370825	0.479825	0.47235
	SD	0.00936696	0.00945423	0.0153776	0.0337012	0.0166295	0.0357777	0.0191223	0.0161177	0.0111386	0.012988	0.00961122	0.0031496	0.0177616	0.0111617	0.0213687	0.0296052			SD	0.0481241	0.0447891	0.0364872	0.0291557	0.0126352	0.0229801	0.0237219	0.0153847	0.0172161	0.00756852	0.0335653	0.0278894	0.0469867	0.0423287	0.0287548	0.0292385			SD	0.0312334	0.0328416	0.023318	0.0217987	0.017327	0.0141099	0.0124602	0.0126745	0.0260918	0.0215074
	CV	0.0165993	0.01641	0.0271569	0.0600359	0.0293859	0.0647531	0.0332287	0.0281827	0.0209186	0.0227093	0.0175957	0.0055686	0.0328843	0.0206822	0.0397114	0.0534559			CV	0.0648638	0.0654214	0.0515866	0.0412751	0.0188959	0.0326052	0.0342455	0.025359	0.02068	0.00938063	0.0449305	0.0412351	0.0779798	0.0621589	0.0415261	0.0417947			CV	0.076114	0.0825736	0.0554366	0.0502998	0.0475756	0.0372072	0.0318899	0.0341792	0.0543777	0.0455328
	Read 1	0.9279	0.9325	0.8936	0.8547	0.9244	0.86	0.9225	0.9284	0.9096	0.9761	0.9436	0.9057	0.8963	0.8989	0.9377	0.8674			Read 1	1.0784	1.0318	1.0749	1.0546	1.0555	1.0613	1.046	0.9325	1.2453	1.2214	1.1463	1.0495	0.8393	0.9313	0.9956	1.0606			Read 1	0.5315	0.5057	0.5491	0.5662	0.4604	0.5029	0.5062	0.4846	0.7275	0.6929
	Read 2	0.932	0.9491	0.9312	0.9426	0.9336	0.926	0.9438	0.9555	0.8812	0.949	0.9092	0.9503	0.8797	0.8777	0.8922	0.9221			Read 2	1.1279	1.0366	1.0447	1.0697	1.0417	1.083	1.0501	1.0041	1.2626	1.2477	1.1548	1.0468	0.9428	1.035	1.0794	1.1037			Read 2	0.5567	0.5463	0.5831	0.6051	0.4808	0.5048	0.5408	0.5225	0.7771	0.7547
	Read 3	0.9203	0.95	0.944	0.9657	0.9519	0.9325	0.9611	0.9595	0.881	0.9831	0.9126	0.9516	0.921	0.9124	0.9098	0.9585			Read 3	1.1681	1.1107	1.1286	1.1213	1.04	1.0954	1.0593	0.9888	1.2877	1.2296	1.1786	1.1015	1.021	1.1259	1.117	1.1271			Read 3	0.6134	0.5885	0.6076	0.6156	0.4889	0.5071	0.527	0.4805	0.8054	0.7847
	Read 4	0.9686	0.9792	0.9514	0.9768	0.978	0.9778	0.9814	0.9827	0.8799	0.9727	0.918	0.9482	0.8714	0.9095	0.8673	0.9737			Read 4	1.2145	1.1269	1.1087	1.0997	1.073	1.143	1.1401	0.9911	1.2786	1.2587	1.2215	1.1473	1.0198	1.1441	1.1475	1.1106			Read 4	0.6721	0.6529	0.6528	0.6623	0.5226	0.5428	0.5433	0.5166	0.7343	0.7693
8	Mean	0.9372	0.9527	0.93005	0.93495	0.946975	0.924075	0.9522	0.956525	0.887925	0.970225	0.92085	0.93895	0.8921	0.899625	0.90175	0.930425		10	Mean	1.14722	1.0765	1.08923	1.08632	1.05255	1.09567	1.07387	0.979125	1.26855	1.23935	1.1753	1.08628	0.955725	1.05907	1.08487	1.1005		10	Mean	0.593425	0.57335	0.59815	0.6123	0.488175	0.5144	0.529325	0.50105	0.761075	0.7504
	SD	0.0214872	0.0194125	0.0256927	0.0553641	0.0236314	0.0485341	0.0250633	0.0222564	0.0144613	0.0147976	0.0155935	0.0222109	0.0218716	0.0157263	0.0296379	0.0472666			SD	0.0579426	0.0493285	0.0370466	0.0299166	0.0152985	0.0345544	0.0444989	0.0318048	0.018652	0.0169451	0.0336976	0.0478419	0.0858065	0.0976403	0.0657113	0.0283538			SD	0.0626423	0.0628913	0.0436208	0.0395303	0.0258937	0.0190111	0.0170014	0.0215624	0.0368134	0.0402428
	CV	0.022927	0.0203763	0.0276251	0.0592162	0.0249546	0.0525218	0.0263214	0.023268	0.0162866	0.0152517	0.0169338	0.023655	0.024517	0.0174809	0.0328671	0.0508011			CV	0.0505067	0.045823	0.0340119	0.0275393	0.0145347	0.0315371	0.0414377	0.0324829	0.0147034	0.0136726	0.0286715	0.0440421	0.0897816	0.092194	0.0605704	0.0257645			CV	0.105561	0.109691	0.0729263	0.0645604	0.0530418	0.0369577	0.0321191	0.0430344	0.0483703	0.0536284
	Read 1	1.3505	1.3317	1.3055	1.279	1.3465	1.2908	1.3382	1.3343	1.3547	1.3903	1.3819	1.3036	1.3313	1.3291	1.3783	1.3054			Read 1	1.331	1.3096	1.3361	1.302	1.3274	1.3274	1.2865	1.2736	1.3933	1.392	1.3691	1.3439	1.147	1.1407	1.2925	1.3371			Read 1	0.7657	0.7347	0.7936	0.8015	0.645	0.645	0.7211	0.6809	1.0608	1.0231
	Read 2	1.3594	1.3589	1.3602	1.3667	1.3633	1.3528	1.3673	1.3654	1.3346	1.3674	1.3454	1.3728	1.3064	1.3168	1.3388	1.359			Read 2	1.3623	1.3362	1.3031	1.3342	1.3338	1.3306	1.2971	1.3206	1.3798	1.3935	1.3644	1.3338	1.27	1.2918	1.349	1.3685			Read 2	0.8018	0.8	0.8092	0.8339	0.6753	0.7016	0.7592	0.7296	1.1415	1.1067
	Read 3	1.3336	1.3622	1.3735	1.3911	1.3784	1.362	1.3764	1.373	1.3397	1.389	1.3511	1.3797	1.352	1.3511	1.3548	1.3874			Read 3	1.3766	1.3756	1.3644	1.3564	1.3236	1.342	1.2963	1.2925	1.4027	1.3813	1.3666	1.363	1.333	1.366	1.3714	1.3702			Read 3	0.8734	0.8573	0.8654	0.8459	0.6929	0.706	0.7414	0.6804	1.1475	1.1266
	Read 4	1.3909	1.3924	1.3647	1.3976	1.3852	1.3869	1.3904	1.3913	1.3297	1.3792	1.3524	1.3721	1.3086	1.3504	1.3054	1.3983			Read 4	1.388	1.364	1.3283	1.3267	1.3472	1.3693	1.3662	1.3138	1.3767	1.382	1.3742	1.3708	1.3289	1.3632	1.3582	1.3501			Read 4	0.9786	0.9411	0.9309	0.9341	0.7363	0.7499	0.7458	0.7148	1.0956	1.1265
10	Mean	1.3586	1.3613	1.35098	1.3586	1.36835	1.34812	1.36808	1.366	1.33967	1.38148	1.3577	1.35705	1.32457	1.33685	1.34432	1.36253		12	Mean	1.36448	1.34635	1.33298	1.32983	1.333	1.34233	1.31152	1.30013	1.38813	1.3872	1.36858	1.35287	1.26972	1.29043	1.34277	1.35648		12	Mean	0.854875	0.833275	0.849775	0.85385	0.687375	0.700625	0.741875	0.701425	1.11135	1.09572
	SD	0.0240454	0.0248324	0.0308157	0.0547084	0.0172032	0.0408413	0.0220668	0.0237651	0.0108168	0.0106111	0.0164173	0.035798	0.0214701	0.0168199	0.0306034	0.0415304			SD	0.0246695	0.029556	0.0252433	0.0224304	0.0103602	0.0190437	0.0367672	0.0213538	0.0120975	0.00644412	0.00421295	0.0170121	0.0867312	0.105558	0.0347546	0.0158009			SD	0.0938442	0.0876122	0.0622558	0.0566915	0.0381472	0.0430194	0.0157838	0.024739	0.0409032	0.0493126
	CV	0.0176986	0.0182417	0.02281	0.0402682	0.0125722	0.0302949	0.0161298	0.0173976	0.00807417	0.00768101	0.012092	0.0263793	0.016209	0.0125817	0.0227649	0.0304804			CV	0.0180798	0.0219527	0.0189376	0.0168672	0.00777208	0.0141871	0.0280339	0.0164244	0.00871497	0.00464541	0.00307835	0.0125748	0.0683071	0.0818007	0.0258827	0.0116485			CV	0.109775	0.105142	0.0732615	0.0663952	0.0554969	0.0614015	0.0212756	0.0352696	0.036805	0.0450046
	Read 1	1.4407	1.4203	1.4116	1.3692	1.4376	1.3777	1.4247	1.4093	1.4755	1.4724	1.4857	1.4268	1.4546	1.449	1.487	1.3974			Read 1	1.3427	1.3428	1.3493	1.3236	1.3462	1.3222	1.3049	1.3161	1.3968	1.3982	1.3781	1.3711	1.2397	1.1865	1.3334	1.353			Read 1	1.0052	0.9733	1.0455	1.0387	0.8592	0.9073	0.9597	0.8982	1.3091	1.2733
	Read 2	1.4515	1.4432	1.4556	1.4564	1.4522	1.4423	1.4535	1.4433	1.4579	1.4504	1.4457	1.4599	1.4277	1.4326	1.4482	1.4517			Read 2	1.3733	1.3612	1.3305	1.3506	1.3576	1.3448	1.3199	1.347	1.3816	1.3978	1.3736	1.3561	1.3407	1.3222	1.3679	1.3869			Read 2	1.0361	1.0588	1.0175	1.0392	0.899	0.9052	0.9832	0.9325	1.3344	1.3187
	Read 3	1.4371	1.4436	1.4687	1.479	1.4665	1.4527	1.4586	1.4536	1.457	1.4665	1.4508	1.4668	1.4595	1.4551	1.4573	1.4771			Read 3	1.3862	1.3923	1.3817	1.3745	1.3503	1.3522	1.3183	1.3298	1.4046	1.3869	1.3751	1.3793	1.3764	1.3795	1.3816	1.3813			Read 3	1.1026	1.1096	1.0998	1.0448	0.9142	0.9145	0.9715	0.9082	1.3271	1.3051
	Read 4	1.479	1.4759	1.4701	1.4876	1.4663	1.4691	1.4809	1.4697	1.4486	1.4565	1.4494	1.4602	1.4178	1.4538	1.4149	1.487			Read 4	1.393	1.3802	1.3466	1.3429	1.3692	1.3769	1.3726	1.3428	1.3745	1.3827	1.3772	1.3792	1.354	1.3699	1.361	1.366			Read 4	1.2382	1.1909	1.1735	1.1714	0.9709	0.9572	0.9436	0.9176	1.263	1.2912
12	Mean	1.45208	1.44575	1.4515	1.44805	1.45565	1.43545	1.45443	1.44398	1.45975	1.46145	1.4579	1.45342	1.4399	1.44763	1.45185	1.4533		14	Mean	1.3738	1.36913	1.35203	1.3479	1.35582	1.34902	1.32893	1.33393	1.38938	1.3914	1.376	1.37142	1.3277	1.31452	1.36097	1.3718		14	Mean	1.09552	1.08315	1.08408	1.07352	0.910825	0.92105	0.9645	0.914125	1.3084	1.29708
	SD	0.0189642	0.0228608	0.0273899	0.0541884	0.0137701	0.0400494	0.0231141	0.0255423	0.0113044	0.00986592	0.0186578	0.0180334	0.0203101	0.0103545	0.0296864	0.0401227			SD	0.022285	0.0217221	0.0214537	0.0210582	0.0100864	0.0225428	0.0298833	0.0139579	0.0137677	0.00781326	0.00203471	0.0109153	0.060488	0.0889522	0.0202791	0.0153334			SD	0.103435	0.0912316	0.0687128	0.0653085	0.0462795	0.0244268	0.0169169	0.014588	0.0320798	0.0194234
	CV	0.0130601	0.0158124	0.0188701	0.0374216	0.00945979	0.0279003	0.0158923	0.0176889	0.00774406	0.00675077	0.0127977	0.0124075	0.0141052	0.00715275	0.0204473	0.027608			CV	0.0162214	0.0158657	0.0158679	0.0156229	0.00743933	0.0167104	0.0224868	0.0104638	0.00990926	0.0056154	0.00147871	0.00795906	0.0455585	0.0676687	0.0149004	0.0111775			CV	0.0944155	0.084228	0.0633838	0.0608356	0.0508105	0.0265206	0.0175395	0.0159584	0.0245184	0.0149747
	Read 1	1.4522	1.4319	1.425	1.3795	1.4492	1.3874	1.4351	1.4188	1.4869	1.4814	1.4974	1.4395	1.4693	1.4657	1.5001	1.4092			Read 1	1.3382	1.3397	1.3434	1.3201	1.3414	1.318	1.3017	1.3124	1.392	1.3951	1.3742	1.3676	1.2427	1.1891	1.331	1.3476			Read 1	1.1717	1.1399	1.2041	1.1762	1.0411	1.0618	1.1468	1.068	1.3388	1.3093
	Read 2	1.4635	1.4537	1.4683	1.468	1.4642	1.4542	1.4655	1.4542	1.4698	1.4584	1.4558	1.4701	1.4433	1.4473	1.4614	1.4639			Read 2	1.3692	1.3572	1.3279	1.3458	1.3528	1.3404	1.3174	1.3419	1.3779	1.3947	1.3708	1.3528	1.34	1.3194	1.3639	1.3819			Read 2	1.1772	1.2278	1.1425	1.1497	1.0846	1.0563	1.1495	1.0781	1.341	1.3341
	Read 3	1.4503	1.4536	1.4799	1.4888	1.4764	1.4633	1.468	1.4636	1.4687	1.4737	1.4616	1.4776	1.4705	1.4657	1.4679	1.4883			Read 3	1.3823	1.3879	1.3778	1.3707	1.3469	1.3471	1.3164	1.3269	1.4006	1.3837	1.3723	1.3763	1.374	1.3753	1.3765	1.3768			Read 3	1.2143	1.2364	1.2186	1.1402	1.0879	1.0703	1.1475	1.0929	1.3326	1.3149
	Read 4	1.4892	1.4846	1.4802	1.4968	1.4764	1.4804	1.4926	1.4801	1.4584	1.4625	1.4567	1.4673	1.425	1.4622	1.422	1.4969			Read 4	1.3896	1.3765	1.3433	1.3387	1.3646	1.3716	1.3662	1.3377	1.368	1.3787	1.3729	1.3741	1.3496	1.3651	1.356	1.363			Read 4	1.3044	1.2727	1.259	1.2637	1.1587	1.1119	1.0856	1.0666	1.2666	1.2937
14	Mean	1.4638	1.45595	1.46335	1.45828	1.46655	1.44633	1.4653	1.45418	1.47095	1.469	1.46788	1.46363	1.45202	1.46023	1.46285	1.46457		16	Mean	1.36983	1.36533	1.3481	1.34383	1.35142	1.34427	1.32542	1.32972	1.38462	1.38805	1.37255	1.3677	1.32657	1.31223	1.35685	1.36732		16	Mean	1.2169	1.2192	1.20605	1.18245	1.09308	1.07508	1.13235	1.0764	1.31975	1.313
	SD	0.0179077	0.021678	0.0261601	0.0539012	0.0129176	0.0407571	0.023556	0.0258994	0.011808	0.0104954	0.0198477	0.0166608	0.0219562	0.00877324	0.0320619	0.0394742			SD	0.0227098	0.0212694	0.0210971	0.0209389	0.00994058	0.0220608	0.0281148	0.0131652	0.0145052	0.00817048	0.00141066	0.0105978	0.0577192	0.0856066	0.01919	0.0153838			SD	0.0613246	0.0563339	0.048317	0.0562679	0.0486712	0.0252164	0.0311877	0.0121346	0.0356114	0.0166833
	CV	0.0122337	0.0148892	0.0178769	0.0369623	0.00880812	0.0281798	0.0160759	0.0178103	0.00802748	0.00714459	0.0135214	0.0113833	0.0151211	0.00600815	0.0219174	0.0269526			CV	0.0165786	0.0155783	0.0156495	0.0155815	0.00735563	0.0164109	0.0212119	0.0099007	0.0104759	0.0058863	0.00102777	0.00774862	0.04351	0.0652377	0.0141431	0.011251			CV	0.0503942	0.0462057	0.0400622	0.0475859	0.0445268	0.0234555	0.0275424	0.0112733	0.0269834	0.0127063
	Read 1	1.4558	1.4353	1.4291	1.3829	1.4526	1.3898	1.4387	1.4218	1.4901	1.484	1.5009	1.4432	1.4734	1.471	1.5042	1.4134			Read 1	1.3357	1.3371	1.3401	1.318	1.3386	1.3154	1.2997	1.3095	1.39	1.3932	1.372	1.3648	1.2413	1.1894	1.3291	1.3449			Read 1	1.1954	1.1688	1.2178	1.1841	1.1215	1.1125	1.192	1.1073	1.3367	1.3076
	Read 2	1.4675	1.4569	1.4719	1.4713	1.4677	1.4574	1.4692	1.4577	1.4743	1.4628	1.4594	1.4735	1.4466	1.4521	1.4648	1.4683			Read 2	1.3666	1.3546	1.3257	1.3429	1.3501	1.338	1.3156	1.3389	1.3754	1.3928	1.3695	1.3505	1.3381	1.3178	1.3614	1.3785			Read 2	1.1955	1.2483	1.1635	1.1627	1.1807	1.1193	1.2025	1.1254	1.338	1.3314
	Read 3	1.4553	1.4574	1.4846	1.4936	1.4811	1.4673	1.4723	1.4679	1.4736	1.4772	1.4653	1.4819	1.4741	1.4702	1.4725	1.4932			Read 3	1.3808	1.3853	1.3751	1.3687	1.3445	1.345	1.315	1.3238	1.3977	1.3817	1.3705	1.3744	1.3709	1.3725	1.3726	1.3748			Read 3	1.2226	1.2436	1.2268	1.1483	1.1665	1.1367	1.2099	1.1651	1.3308	1.3128
	Read 4	1.4931	1.4885	1.4856	1.5014	1.4801	1.4836	1.4962	1.4835	1.4635	1.4659	1.4611	1.4716	1.4288	1.4667	1.4268	1.5016			Read 4	1.3877	1.3741	1.3404	1.3375	1.3615	1.3683	1.3637	1.3347	1.3631	1.3751	1.3703	1.3706	1.3458	1.3623	1.352	1.3615			Read 4	1.3034	1.2745	1.2605	1.265	1.2362	1.1717	1.135	1.1181	1.2645	1.2912
16	Mean	1.46793	1.45952	1.4678	1.4623	1.47038	1.44952	1.4691	1.45773	1.47538	1.47247	1.47168	1.46755	1.45572	1.465	1.46707	1.46913		18	Mean	1.3677	1.36277	1.34533	1.34178	1.34868	1.34168	1.3235	1.32672	1.38155	1.3857	1.37058	1.36507	1.32403	1.3105	1.35377	1.36492		18	Mean	1.22923	1.2338	1.21715	1.19003	1.17622	1.13505	1.18485	1.12898	1.3175	1.31075
	SD	0.0177047	0.0218922	0.0265429	0.0544483	0.0133255	0.0412559	0.0235855	0.0261947	0.0109871	0.00986555	0.0196405	0.0168389	0.0220474	0.00880034	0.0318064	0.03975			SD	0.023071	0.0213047	0.021002	0.0208946	0.00975445	0.0217855	0.0277917	0.0131287	0.0153888	0.00885098	0.0010436	0.0104879	0.0569004	0.0841541	0.0184799	0.0152154			SD	0.0510795	0.0454158	0.0402123	0.0521024	0.0472808	0.0264733	0.0340351	0.0252049	0.035472	0.0165605
	CV	0.012061	0.0149996	0.0180835	0.0372347	0.00906266	0.0284617	0.0160544	0.0179696	0.00744697	0.00669998	0.0133457	0.0114742	0.0151453	0.00600706	0.0216802	0.0270569			CV	0.0168685	0.0156333	0.0156111	0.0155723	0.00723262	0.0162375	0.0209987	0.00989556	0.0111388	0.00638737	0.000761435	0.00768302	0.0429753	0.0642153	0.0136507	0.0111474			CV	0.0415542	0.0368097	0.0330381	0.0437826	0.0401971	0.0233235	0.0287253	0.0223255	0.0269237	0.0126344
	Read 1	1.4575	1.4368	1.4306	1.3842	1.4541	1.3915	1.4403	1.4236	1.4914	1.4852	1.5017	1.4443	1.4747	1.4724	1.5053	1.4147			Read 1	1.3342	1.3356	1.3385	1.3169	1.337	1.314	1.2997	1.3075	1.3897	1.3939	1.3716	1.3647	1.2413	1.1885	1.3291	1.3428			Read 1	1.1938	1.1688	1.2145	1.181	1.1259	1.1147	1.1912	1.1063	1.3347	1.3065
	Read 2	1.4685	1.458	1.4734	1.4729	1.4692	1.4588	1.4708	1.459	1.4755	1.4639	1.4606	1.4739	1.4479	1.4528	1.4665	1.4692			Read 2	1.3658	1.3532	1.3248	1.3421	1.3488	1.3364	1.3142	1.3372	1.3751	1.393	1.3702	1.3503	1.338	1.3183	1.3606	1.3784			Read 2	1.1938	1.2457	1.1638	1.1618	1.1888	1.1236	1.2035	1.128	1.3371	1.331
	Read 3	1.4564	1.4587	1.4859	1.4948	1.4823	1.4687	1.4741	1.469	1.4755	1.478	1.4664	1.4836	1.4751	1.472	1.4736	1.494			Read 3	1.3804	1.3846	1.3748	1.3681	1.3435	1.3442	1.315	1.3231	1.3974	1.3817	1.3706	1.3743	1.3715	1.3726	1.3724	1.3747			Read 3	1.2217	1.242	1.2254	1.1469	1.1713	1.1416	1.2101	1.1671	1.3298	1.3122
	Read 4	1.4956	1.4896	1.4866	1.5022	1.4816	1.485	1.4985	1.4849	1.4646	1.4672	1.462	1.4724	1.4303	1.4669	1.4275	1.501			Read 4	1.3877	1.3736	1.3405	1.3361	1.3601	1.3672	1.3621	1.3335	1.3606	1.3745	1.3705	1.3695	1.3454	1.3622	1.3509	1.361			Read 4	1.3014	1.2721	1.2585	1.2626	1.2381	1.1746	1.137	1.1202	1.2624	1.2895
18	Mean	1.4695	1.46077	1.46913	1.46352	1.4718	1.451	1.47093	1.45912	1.47675	1.47358	1.47268	1.46855	1.457	1.46602	1.46823	1.46973		20	Mean	1.36702	1.36175	1.34465	1.3408	1.34735	1.34045	1.32275	1.32533	1.3807	1.38578	1.37073	1.3647	1.32405	1.3104	1.35325	1.36422		20	Mean	1.22767	1.23215	1.21555	1.18808	1.18103	1.13862	1.18545	1.1304	1.316	1.3098
	SD	0.0182375	0.0217385	0.0263896	0.0543269	0.0132456	0.0411112	0.0238633	0.0259738	0.0110359	0.00981443	0.0195072	0.0169116	0.021883	0.00916526	0.0319633	0.0391383			SD	0.0237018	0.0217522	0.0212766	0.0211367	0.00977429	0.0219517	0.0271593	0.0132982	0.0162815	0.00934429	0.0006076	0.0103692	0.0570073	0.0846051	0.0183439	0.0161254			SD	0.0508793	0.0443089	0.0392466	0.0516068	0.0463729	0.0264651	0.033236	0.0260608	0.0358622	0.0171092
	CV	0.0124107	0.0148815	0.0179628	0.0371206	0.00899962	0.028333	0.0162233	0.0178009	0.00747308	0.00666028	0.0132461	0.0115159	0.0150192	0.00625178	0.02177	0.0266297			CV	0.0173382	0.0159737	0.0158232	0.0157643	0.00725445	0.0163764	0.0205325	0.0100339	0.0117922	0.006743	0.000443269	0.00759816	0.0430552	0.0645644	0.0135554	0.0118202			CV	0.0414436	0.0359607	0.0322871	0.0434373	0.039265	0.0232431	0.0280366	0.0230545	0.0272509	0.0130625
	Read 1	1.4586	1.4378	1.432	1.3861	1.4551	1.3928	1.4412	1.4246	1.4924	1.4868	1.5031	1.4462	1.4762	1.4743	1.507	1.4161			Read 1	1.3325	1.3345	1.3364	1.3161	1.3354	1.3124	1.2985	1.3048	1.3876	1.3932	1.3708	1.3632	1.2406	1.188	1.3283	1.3413			Read 1	1.1913	1.1666	1.2122	1.1788	1.1237	1.1133	1.1885	1.1036	1.333	1.3057
	Read 2	1.4705	1.4597	1.4749	1.4743	1.471	1.4606	1.4721	1.4602	1.477	1.4654	1.4622	1.4757	1.4491	1.4545	1.4682	1.4707			Read 2	1.364	1.3514	1.3228	1.34	1.3467	1.3354	1.3132	1.335	1.3731	1.3919	1.3694	1.3496	1.3374	1.3166	1.3598	1.376			Read 2	1.1926	1.2435	1.1621	1.1606	1.187	1.1223	1.2009	1.1265	1.3355	1.3299
	Read 3	1.459	1.4599	1.4865	1.4952	1.4825	1.4696	1.4738	1.4693	1.4766	1.4797	1.4687	1.4845	1.4767	1.4732	1.4758	1.495			Read 3	1.3789	1.3829	1.3734	1.3666	1.3421	1.3425	1.3138	1.3217	1.3949	1.3805	1.3695	1.3732	1.3703	1.3713	1.3699	1.3734			Read 3	1.2205	1.2404	1.2237	1.1459	1.1694	1.1393	1.2082	1.1655	1.329	1.3111
	Read 4	1.4948	1.4894	1.4844	1.5012	1.4822	1.4858	1.4978	1.485	1.4653	1.4682	1.4631	1.4731	1.431	1.4677	1.4289	1.5026			Read 4	1.3866	1.3727	1.3382	1.3345	1.3578	1.365	1.3598	1.3311	1.3547	1.372	1.3679	1.3677	1.3432	1.3596	1.3475	1.3601			Read 4	1.3001	1.2711	1.2575	1.2616	1.2357	1.1723	1.1357	1.1186	1.262	1.289
20	Mean	1.47072	1.4617	1.46945	1.4642	1.4727	1.4522	1.47122	1.45978	1.47783	1.47502	1.47428	1.46988	1.45825	1.46742	1.46997	1.4711		22	Mean	1.3655	1.36037	1.3427	1.3393	1.3455	1.33882	1.32132	1.32315	1.37757	1.3844	1.3694	1.36342	1.32287	1.30887	1.35137	1.3627		22	Mean	1.22613	1.2304	1.21388	1.18672	1.17895	1.1368	1.18332	1.12855	1.31487	1.30893
	SD	0.016972	0.0211797	0.0254716	0.053328	0.0128962	0.0409497	0.0232029	0.0255896	0.0111279	0.00999545	0.0194306	0.01652	0.0222777	0.00908751	0.03212	0.0391093			SD	0.0239167	0.0216745	0.0215904	0.0208731	0.00942161	0.0216691	0.026608	0.0134468	0.0177383	0.0100442	0.00118603	0.0100831	0.0566933	0.0839451	0.0179037	0.0158756			SD	0.0511229	0.0447159	0.0395101	0.0516987	0.046293	0.0260064	0.0327748	0.0264008	0.0353515	0.0168532
	CV	0.0115399	0.0144898	0.0173341	0.0364212	0.00875686	0.0281984	0.0157712	0.0175298	0.00752991	0.00677646	0.0131798	0.011239	0.015277	0.00619283	0.0218507	0.0265851			CV	0.017515	0.0159327	0.0160798	0.0155851	0.00700231	0.0161852	0.0201373	0.0101627	0.0128765	0.00725531	0.000866096	0.00739546	0.0428561	0.0641353	0.0132485	0.0116501			CV	0.0416947	0.0363426	0.0325487	0.0435642	0.0392663	0.0228769	0.0276972	0.0233936	0.0268858	0.0128756
	Read 1	1.4595	1.439	1.4333	1.3876	1.4556	1.3943	1.4427	1.4258	1.4938	1.4879	1.5042	1.4477	1.4768	1.4758	1.5086	1.4179			Read 1	1.3312	1.3335	1.3351	1.3153	1.3347	1.3122	1.2986	1.3041	1.3875	1.3942	1.3709	1.3633	1.2414	1.1888	1.3293	1.34			Read 1	1.19	1.1666	1.2108	1.1772	1.1234	1.1128	1.1876	1.1016	1.3322	1.3059
	Read 2	1.4718	1.4602	1.476	1.4751	1.4719	1.4613	1.473	1.4613	1.4788	1.4668	1.4635	1.4774	1.4499	1.4563	1.4696	1.472			Read 2	1.364	1.351	1.3224	1.3403	1.347	1.3349	1.3133	1.3342	1.3728	1.3924	1.3706	1.3494	1.3384	1.3173	1.3595	1.3761			Read 2	1.1911	1.2419	1.1613	1.1599	1.1866	1.1216	1.2009	1.1262	1.335	1.3303
	Read 3	1.4598	1.4616	1.4877	1.4962	1.4839	1.4713	1.4757	1.4709	1.4783	1.4815	1.4696	1.486	1.478	1.4749	1.4768	1.4966			Read 3	1.3788	1.3829	1.373	1.3664	1.3425	1.3424	1.3138	1.321	1.395	1.3813	1.37	1.3735	1.3704	1.3713	1.3693	1.3738			Read 3	1.2201	1.2398	1.2225	1.1446	1.1684	1.138	1.2063	1.1632	1.3274	1.3099
	Read 4	1.4963	1.4908	1.4863	1.5016	1.4831	1.4868	1.4991	1.4864	1.4676	1.4695	1.4644	1.4747	1.4331	1.4692	1.4307	1.5035			Read 4	1.3861	1.3726	1.3381	1.3348	1.3577	1.3641	1.359	1.3299	1.349	1.3705	1.3676	1.3659	1.3425	1.3588	1.3453	1.3601			Read 4	1.2989	1.2695	1.2564	1.2601	1.2342	1.171	1.1336	1.1169	1.2596	1.2872
22	Mean	1.47185	1.4629	1.47082	1.46512	1.47363	1.45342	1.47263	1.4611	1.47963	1.47642	1.47543	1.47145	1.45945	1.46905	1.47142	1.4725		24	Mean	1.36503	1.36	1.34215	1.3392	1.34547	1.3384	1.32117	1.3223	1.37607	1.3846	1.36977	1.36303	1.32317	1.30905	1.35085	1.3625		24	Mean	1.22503	1.22945	1.21275	1.18545	1.17815	1.13585	1.1821	1.12697	1.31355	1.30832
	SD	0.0172774	0.0212807	0.0255548	0.052933	0.0132064	0.0407888	0.0231374	0.0257051	0.0107698	0.0099671	0.0193708	0.0165502	0.0218377	0.00898833	0.0320038	0.0388296			SD	0.0243522	0.022109	0.0216633	0.0210683	0.0096043	0.0214101	0.0261838	0.0133204	0.0202688	0.0109955	0.00149752	0.0100616	0.05634	0.0834231	0.0174206	0.0165797			SD	0.0511841	0.0440312	0.0393755	0.0515177	0.0458462	0.0256548	0.0332745	0.0261932	0.0361033	0.0176779
	CV	0.0117386	0.0145469	0.0173745	0.0361287	0.00896184	0.0280639	0.0157117	0.017593	0.00727877	0.00675084	0.013129	0.0112475	0.0149629	0.00611846	0.0217502	0.0263699			CV	0.0178401	0.0162566	0.0161407	0.015732	0.00713822	0.0159968	0.0198185	0.0100737	0.0147294	0.00794126	0.00109326	0.0073818	0.0425794	0.063728	0.012896	0.0121686			CV	0.0417821	0.0358138	0.032468	0.0434583	0.0389137	0.0225865	0.0281486	0.023242	0.0274853	0.0135119
[truncated: 6 more columns]

## Sheet: Sheet 2
30 °C							40 °C
	Control	KmHsf1p	KmMsn2p	KmSfp1p	KmRpn4p			Control	KmHsf1p	KmMsn2p	KmSfp1p	KmRpn4p
Ethanol (g/l)							Ethanol (g/l)
Sample 1	40.53	43.07	42.62	42.99	43.39		Sample 1	36.81	39.79	40.54	37.86	35.89
Sample 2	41.63	42.06	42.06	41.77	42.17		Sample 2	34.86	39.95	38.76	35.43	36.44
Sample 3	43.11	40.35	41.18	42.81	40.58		Sample 3	35.04	37.61	38.19	37.35	36.97
Mean	41.7567	41.8267	41.9533	42.5233	42.0467		Mean	35.57	39.1167	39.1633	36.88	36.4333
SD	1.29466	1.37493	0.725902	0.658584	1.40905		SD	1.07764	1.30726	1.22582	1.28137	0.540031
CV	0.0310048	0.0328721	0.0173026	0.0154876	0.0335117		CV	0.0302962	0.0334196	0.0313002	0.0347442	0.0148224
t		0.0989364	0.106058	0.379205	0.432006		t		3.24648	2.83336	1.14377	0.202501
Residual glucose(g/l)							Residual glucose(g/l)
Sample 1	2.09	0.07	0.16	0.14	1.45		Sample 1	16.11	7.32	8.12	13.83	14.68
Sample 2	1.25	1.12	0.11	0.1	1.08		Sample 2	17.08	8.96	7.91	14.68	15.18
Sample 3	0.39	2.12	0.03	0.04	0.68		Sample 3	15.65	7.88	7.12	14.44	13.76
Mean	1.24333	1.10333	0.1	0.0933333	1.07		Mean	16.28	8.05333	7.71667	14.3167	14.54
SD	0.85002	1.0251	0.0655744	0.0503322	0.385097		SD	0.73	0.833627	0.527289	0.438216	0.720278
CV	0.683662	0.929095	0.655744	0.539274	0.359904		CV	0.0448403	0.103513	0.0683311	0.0306088	0.0495377
t		-0.0489196	-0.067112	-0.0671755	-0.0146053		t		-1.37803	-0.625706	-0.114643	-0.213841
42 °C							43 °C
	Control	KmHsf1p	KmMsn2p	KmSfp1p	KmRpn4p			Control	KmHsf1p	KmMsn2p	KmSfp1p	KmRpn4p
Ethanol (g/l)							Ethanol (g/l)
Sample 1	26.77	31.78	31.69	27.59	26.93		Sample 1	19.23	28.78	27.1	20.59	16.23
Sample 2	24.92	29.88	30.74	25.43	24.48		Sample 2	18.96	26.58	28.95	19.85	16.91
Sample 3	24.18	29.72	30.57	24.65	25.02		Sample 3	18.57	26.12	26.62	18.65	15.32
Mean	25.29	30.46	31	25.89	25.4767		Mean	18.92	27.16	27.5567	19.6967	16.1533
SD	1.33405	1.14595	0.603573	1.52302	1.28726		SD	0.331813	1.42169	1.2303	0.979047	0.797768
CV	0.0527503	0.0376215	0.0194701	0.0588267	0.0505269		CV	0.0175377	0.052345	0.0446461	0.0497062	0.0493872
t		5.49515	2.91637	1.12028	0.244972		t		4.15886	2.53007	0.0985484	-0.171322
Residual glucose(g/l)							Residual glucose(g/l)
Sample 1	42.73	30.3	32.78	42.93	44.74		Sample 1	51.02	32.8	32.18	52.98	56.94
Sample 2	43.16	30.49	29.31	41.02	42.21		Sample 2	53.14	33.92	31.91	52.83	57.58
Sample 3	45.75	33.86	30.12	40.81	41.73		Sample 3	53.69	34.36	33.33	51.78	55.85
Mean	43.88	31.55	30.7367	41.5867	42.8933		Mean	52.6167	33.6933	32.4733	52.53	56.79
SD	1.63368	2.00277	1.81533	1.16809	1.61717		SD	1.40983	0.804322	0.754078	0.653835	0.8747
CV	0.0372306	0.0634793	0.0590608	0.0280881	0.0377021		CV	0.0267944	0.0238718	0.0232214	0.0124469	0.0154024
t		-61.1327	-51.9502	-4.14527	-3.06109		t		-14.594	-14.6252	-0.0561684	3.51373
