# Supplementary material for: The transcription factors Hsf1 and Msn2 of thermotolerant Kluyveromyces marxianus promote cell growth and ethanol fermentation of Saccharomyces cerevisiae at high temperatures
Source: Biotechnol Biofuels. 2017 Dec 4;10:289. doi: 10.1186/s13068-017-0984-9 (PMC5713069; doi:10.1186/s13068-017-0984-9)
Supplement: Supplementary file 4 — Additional file 4: Sheet 1. Differentially expressed genes for KH_43 vs C_43. Sheet 2. Differentially expressed genes for KM_43 vs C_43. Sheet 3. Consensus genes regulated by KmHsf1 and KmMsn2. [file 13068_2017_984_MOESM4_ESM.xlsx]

## Sheet: READ ME
Column Header	Description
Gene_id	Systematic name of targeted ORF
readcount_Sample1	Corrected readcount value of Sample1
readcount_Sample2	Corrected readcount value of Sample2
log2FoldChange	log2(readcount_Sample1/readcount_Sample2)
pval	p value
padj	Corrected p value
Associated Gene Name	Standard name of targeted ORF
Description	Description of gene

## Sheet: Sheet1 KH_43vsC_43.DEG
Gene_id	readcount_KH_43	readcount_C_43	log2FoldChange	pval	padj	Associated Gene Name	Description
YBR067C	15834.9	8820.53	0.84417	7.07e-11	7.95e-08	TIP1	Major cell wall mannoprotein with possible lipase activity; transcription is induced by heat- and cold-shock; member of the Srp1p/Tip1p family of serine-alanine-rich proteins [Source:SGD;Acc:S000000271]
YBR196C	14046.8	9208.2	0.60925	2.06e-05	0.003749	PGI1	Glycolytic enzyme phosphoglucose isomerase; catalyzes the interconversion of glucose-6-phosphate and fructose-6-phosphate; required for cell cycle progression and completion of the gluconeogenic events of sporulation [Source:SGD;Acc:S000000400]
YCR021C	6251.77	3350.67	0.89982	2.94e-06	0.00076304	HSP30	Negative regulator of the H(+)-ATPase Pma1p; stress-responsive protein; hydrophobic plasma membrane localized; induced by heat shock, ethanol treatment, weak organic acid, glucose limitation, and entry into stationary phase [Source:SGD;Acc:S000000615]
YDR044W	2687.38	1341.57	1.0023	1.14e-14	7.7e-11	HEM13	Coproporphyrinogen III oxidase; an oxygen requiring enzyme that catalyzes the sixth step in the heme biosynthetic pathway; transcription is repressed by oxygen and heme (via Rox1p and Hap1p) [Source:SGD;Acc:S000002451]
YDR261W-B	534.494	359.96	0.57034	0.00035045	0.04534		Retrotransposon TYA Gag and TYB Pol genes; transcribed/translated as one unit; polyprotein is processed to make a nucleocapsid-like protein (Gag), reverse transcriptase (RT), protease (PR), and integrase (IN); similar to retroviral genes [Source:SGD;Acc:S000007397]
YDR343C	4966.52	2991.25	0.73149	2.35e-05	0.0041727	HXT6	High-affinity glucose transporter; member of the major facilitator superfamily, nearly identical to Hxt7p, expressed at high basal levels relative to other HXTs, repression of expression by high glucose requires SNF3; HXT6 has a paralog, HXT1, that arose from the whole genome duplication [Source:SGD;Acc:S000002751]
YDR533C	5994.91	3913.11	0.61542	0.00040722	0.049955	HSP31	Methylglyoxalase that converts methylglyoxal to D-lactate; involved in oxidative stress resistance, diauxic shift, and stationary phase survival; has similarity to E. coli Hsp31 and C. albicans Glx3p; member of the DJ-1/ThiJ/PfpI superfamily, which includes human DJ-1 involved in Parkinson's disease and cancer; exists as a dimer and contains a putative metal-binding site; protein abundance increa…
YER011W	353.742	220.264	0.68347	4.69e-05	0.0075397	TIR1	Cell wall mannoprotein; expression is downregulated at acidic pH and induced by cold shock and anaerobiosis; abundance is increased in cells cultured without shaking; member of the Srp1p/Tip1p family of serine-alanine-rich proteins [Source:SGD;Acc:S000000813]
YER056C	49973.6	32282.3	0.63042	1.93e-06	0.00056555	FCY2	Purine-cytosine permease; mediates purine (adenine, guanine, and hypoxanthine) and cytosine accumulation; relative distribution to the vacuole increases upon DNA replication stress [Source:SGD;Acc:S000000858]
YGL009C	6111.37	4571.97	0.41868	0.00026124	0.036792	LEU1	Isopropylmalate isomerase; catalyzes the second step in the leucine biosynthesis pathway [Source:SGD;Acc:S000002977]
YGL121C	2085.42	1498.24	0.47707	0.00025249	0.036792	GPG1	Proposed gamma subunit of the heterotrimeric G protein; interacts with the receptor Gpr1p; involved in regulation of pseudohyphal growth; requires Gpb1p or Gpb2p to interact with Gpa2p; overproduction causes prion curing [Source:SGD;Acc:S000003089]
YGR037C	3693.89	2535.05	0.54313	5.26e-06	0.0011826	ACB1	Acyl-CoA-binding protein; transports newly synthesized acyl-CoA esters from fatty acid synthetase (Fas1p-Fas2p) to acyl-CoA-consuming processes; subject to starvation-induced, Grh1p-mediated unconventional secretion; protein abundance increases in response to DNA replication stress [Source:SGD;Acc:S000003269]
YHR179W	37613.5	28014.1	0.42509	0.00032985	0.043637	OYE2	Conserved NADPH oxidoreductase containing flavin mononucleotide (FMN); responsible for geraniol reduction into citronellol during fermentation; homologous to Oye3p with different ligand binding and catalytic properties; may be involved in sterol metabolism, oxidative stress response, and programmed cell death; protein abundance increases in response to DNA replication stress [Source:SGD;Acc:S0000…
YIL167W	282.653	184.42	0.61603	0.00026175	0.036792	SDL1	Open reading frame unlikely to produce a functional protein in S288C; in closely related species and other S. cerevisiae strain backgrounds YIL167W and adjacent ORF, YIL168W, constitute a single ORF encoding L-serine dehydratase [Source:SGD;Acc:S000001429]
YIR035C	971.118	706.699	0.45855	0.00039715	0.049621		Putative cytoplasmic short-chain dehydrogenase/reductase [Source:SGD;Acc:S000001474]
YJL052W	70733.1	36985.4	0.93543	1.49e-07	6.28e-05	TDH1	Glyceraldehyde-3-phosphate dehydrogenase (GAPDH), isozyme 1; involved in glycolysis and gluconeogenesis; tetramer that catalyzes the reaction of glyceraldehyde-3-phosphate to 1,3 bis-phosphoglycerate; detected in the cytoplasm and cell wall; protein abundance increases in response to DNA replication stress; GAPDH-derived antimicrobial peptides secreted by S. cerevisiae are active against a wide v…
YJL159W	33070.7	24276.4	0.446	0.00027021	0.037206	HSP150	O-mannosylated heat shock protein; secreted and covalently attached to the cell wall via beta-1,3-glucan and disulfide bridges; required for cell wall stability; induced by heat shock, oxidative stress, and nitrogen limitation; HSP150 has a paralog, PIR3, that arose from the whole genome duplication [Source:SGD;Acc:S000003695]
YJR047C	3528.29	2295.7	0.62004	4.62e-07	0.00016713	ANB1	Translation elongation factor eIF-5A; previously thought to function in translation initiation; undergoes an essential hypusination modification; expressed under anaerobic conditions; ANB1 has a paralog, HYP2, that arose from the whole genome duplication [Source:SGD;Acc:S000003808]
YKL029C	4861.52	3052.08	0.67161	3.8e-08	2.33e-05	MAE1	Mitochondrial malic enzyme; catalyzes the oxidative decarboxylation of malate to pyruvate, which is a key intermediate in sugar metabolism and a precursor for synthesis of several amino acids [Source:SGD;Acc:S000001512]
YKL120W	3790.8	2474.16	0.61556	3.86e-06	0.00096487	OAC1	Mitochondrial inner membrane transporter; transports oxaloacetate, sulfate, thiosulfate, and isopropylmalate; member of the mitochondrial carrier family [Source:SGD;Acc:S000001603]
YKL182W	47633.8	22339.5	1.0924	1.52e-08	1.02e-05	FAS1	Beta subunit of fatty acid synthetase; complex catalyzes the synthesis of long-chain saturated fatty acids; contains acetyltransacylase, dehydratase, enoyl reductase, malonyl transacylase, and palmitoyl transacylase activities [Source:SGD;Acc:S000001665]
YKR071C	6056.45	4320.2	0.48737	3.71e-05	0.0062577	DRE2	Component of the cytosolic Fe-S protein assembly (CIA) machinery; contains an Fe-S cluster that receives electrons from NADPH via the action of Tah18pin an early step in the CIA pathway; ortholog of human Ciapin1; protein abundance increases in response to DNA replication stress [Source:SGD;Acc:S000001779]
YMR006C	2086.29	1253.51	0.73497	8.06e-09	6.04e-06	PLB2	Phospholipase B (lysophospholipase) involved in lipid metabolism; displays transacylase activity in vitro; overproduction confers resistance to lysophosphatidylcholine [Source:SGD;Acc:S000004608]
YNR034W-A	2925.43	1445.55	1.017	4.71e-07	0.00016713		Putative protein of unknown function; expression is regulated by Msn2p/Msn4p; YNR034W-A has a paralog, YCR075W-A, that arose from the whole genome duplication [Source:SGD;Acc:S000007525]
YOL101C	759.375	229.01	1.7294	2e-09	1.69e-06	IZH4	Membrane protein involved in zinc ion homeostasis; member of the four-protein IZH family; expression induced by fatty acids and altered zinc levels; deletion reduces sensitivity to excess zinc; possible role in sterol metabolism; protein increases in abundance and relocalizes from nucleus to ER upon DNA replication stress; IZH4 has a paralog, IZH1, that arose from the whole genome duplication [So…
YOL155C	1846.96	1226.37	0.59076	5.01e-06	0.0011826	HPF1	Haze-protective mannoprotein; reduces the particle size of aggregated proteins in white wines [Source:SGD;Acc:S000005515]
YPL231W	27559.5	16037.5	0.7811	4.88e-08	2.74e-05	FAS2	Alpha subunit of fatty acid synthetase; complex catalyzes the synthesis of long-chain saturated fatty acids; contains the acyl-carrier protein domain and beta-ketoacyl reductase, beta-ketoacyl synthase and self-pantetheinylation activities [Source:SGD;Acc:S000006152]
YPR160W	1656.27	1100.63	0.58961	0.00014663	0.023007	GPH1	Glycogen phosphorylase required for the mobilization of glycogen; non-essential; regulated by cyclic AMP-mediated phosphorylation; expression is regulated by stress-response elements and by the HOG MAP kinase pathway [Source:SGD;Acc:S000006364]
YPR199C	3237.19	2317.88	0.48193	4.3e-05	0.007072	ARR1	Transcriptional activator of the basic leucine zipper (bZIP) family; required for transcription of genes involved in resistance to arsenic compounds [Source:SGD;Acc:S000006403]
YPR201W	189.169	112.994	0.74343	0.0001584	0.024289	ARR3	Plasma membrane metalloid/H+ antiporter; transports arsenite and antimonite; required for resistance to arsenic compounds; transcription is activated by Arr1p in the presence of arsenite [Source:SGD;Acc:S000006405]
tD(GUC)J4	786.043	495.703	0.66513	5.67e-06	0.0012344		Aspartate tRNA (tRNA-Asp), predicted by tRNAscan-SE analysis [Source:SGD;Acc:S000006539]
YDR072C	6565.86	9381.62	-0.51485	1.29e-05	0.0025509	IPT1	Inositolphosphotransferase; involved in synthesis of mannose-(inositol-P)2-ceramide (M(IP)2C), the most abundant sphingolipid; can mutate to resistance to the antifungals syringomycin E and DmAMP1 and to K. lactis zymocin [Source:SGD;Acc:S000002479]
YDR406W	2184.06	3955.12	-0.85671	2.24e-12	3.03e-09	PDR15	Plasma membrane ATP binding cassette (ABC) transporter; multidrug transporter and general stress response factor implicated in cellular detoxification; regulated by Pdr1p, Pdr3p and Pdr8p; promoter contains a PDR responsive element; PDR15 has a paralog, PDR5, that arose from the whole genome duplication [Source:SGD;Acc:S000002814]
YDR508C	3573.55	5380.51	-0.59038	2.81e-05	0.004855	GNP1	High-affinity glutamine permease; also transports Leu, Ser, Thr, Cys, Met and Asn; expression is fully dependent on Grr1p and modulated by the Ssy1p-Ptr3p-Ssy5p (SPS) sensor of extracellular amino acids; GNP1 has a paralog, AGP1, that arose from the whole genome duplication [Source:SGD;Acc:S000002916]
YFR032C	336.42	536.476	-0.67325	7.92e-06	0.0016201	RRT5	Putative protein of unknown function; non-essential gene identified in a screen for mutants with increased levels of rDNA transcription; expressed at high levels during sporulation [Source:SGD;Acc:S000001928]
YGL209W	1925.76	3057.28	-0.66682	1.13e-07	5.85e-05	MIG2	Zinc finger transcriptional repressor; cooperates with Mig1p in glucose-induced gene repression; under low glucose conditions relocalizes to mitochondrion, where it interacts with Ups1p, antagonizes mitochondrial fission factor Dnm1p, indicative of a role in mitochondrial fusion or regulating morphology; regulates filamentous growth in response to glucose depletion; activated in stochastic pulses…
YGL253W	4846.32	6502.36	-0.42408	0.00035617	0.04534	HXK2	Hexokinase isoenzyme 2; catalyzes phosphorylation of glucose in the cytosol; predominant hexokinase during growth on glucose; functions in the nucleus to repress expression of HXK1 and GLK1 and to induce expression of its own gene; antiapoptotic; phosphorylation/dephosphorylation at serine-14 by protein kinase Snf1p and protein phosphatase Glc7p-Reg1p regulates nucleocytoplasmic shuttling of Hxk2…
YGR035C	1082	2109.61	-0.96327	2.89e-14	9.75e-11		Putative protein of unknown function, potential Cdc28p substrate; transcription is activated by paralogous transcription factors Yrm1p and Yrr1p along with genes involved in multidrug resistance; YGR035C has a paralog, YLR346C, that arose from the whole genome duplication [Source:SGD;Acc:S000003267]
YGR086C	3307.99	5746.47	-0.79672	5.76e-07	0.00019429	PIL1	Eisosome core component; eisosomes are large immobile cell cortex structures associated with endocytosis; detected in phosphorylated state in mitochondria; phosphorylated on Thr233 upon Pkc1p hyperactivation in a Slt2p MAPK-dependent fashion; null mutant shows activation of Pkc1p/Ypk1p stress resistance pathways; member of BAR domain family; protein increases in abundance and relocalizes from pla…
YGR087C	1389.97	2769.2	-0.99442	5.15e-06	0.0011826	PDC6	Minor isoform of pyruvate decarboxylase; decarboxylates pyruvate to acetaldehyde, involved in amino acid catabolism; transcription is glucose- and ethanol-dependent, and is strongly induced during sulfur limitation [Source:SGD;Acc:S000003319]
YGR243W	676.492	2229.42	-1.7205	1.2e-06	0.00036686	MPC3	Highly conserved subunit of mitochondrial pyruvate carrier; more highly expressed in glucose-containing minimal medium than in lactate-containing medium; expression regulated by osmotic and alkaline stresses; protein abundance increases in response to DNA replication stress; MPC3 has a paralog, MPC2, that arose from the whole genome duplication [Source:SGD;Acc:S000003475]
YHR094C	22139.3	38000.1	-0.77939	8.68e-07	0.00027902	HXT1	Low-affinity glucose transporter of the major facilitator superfamily; expression is induced by Hxk2p in the presence of glucose and repressed by Rgt1p when glucose is limiting; HXT1 has a paralog, HXT6, what arose from the whole genome duplication [Source:SGD;Acc:S000001136]
YHR096C	1337.05	2011.65	-0.58933	2.46e-06	0.00069218	HXT5	Hexose transporter with moderate affinity for glucose; induced in the presence of non-fermentable carbon sources, induced by a decrease in growth rate, contains an extended N-terminal domain relative to other HXTs; HXT5 has a paralog, HXT3, that arose from the whole genome duplication [Source:SGD;Acc:S000001138]
YIL056W	1868.95	3792.88	-1.0211	2.46e-13	4.15e-10	VHR1	Transcriptional activator; required for the vitamin H-responsive element (VHRE) mediated induction of VHT1 (Vitamin H transporter) and BIO5 (biotin biosynthesis intermediate transporter) in response to low biotin concentrations; VHR1 has a paralog, VHR2, that arose from the whole genome duplication [Source:SGD;Acc:S000001318]
YJL107C	749.959	1219.05	-0.70088	1.92e-07	7.63e-05		Putative protein of unknown function; expression is induced by activation of the HOG1 mitogen-activated signaling pathway and this induction is Hog1p/Pbs2p dependent; YJL107C and adjacent ORF, YJL108C are merged in related fungi [Source:SGD;Acc:S000003643]
YJL108C	1122.07	1574.44	-0.48868	0.00021965	0.032933	PRM10	Pheromone-regulated protein; proposed to be involved in mating; predicted to have 5 transmembrane segments; induced by treatment with 8-methoxypsoralen and UVA irradiation [Source:SGD;Acc:S000003644]
YKR093W	3089.77	4546.66	-0.55731	2.72e-06	0.00073313	PTR2	Integral membrane peptide transporter; mediates transport of di- and tri-peptides; conserved protein that contains 12 transmembrane domains; PTR2 expression is regulated by the N-end rule pathway via repression by Cup9p [Source:SGD;Acc:S000001801]
YMR102C	954.445	1651.78	-0.79129	6.49e-10	6.26e-07		Protein of unknown function; transcription is activated by paralogous transcription factors Yrm1p and Yrr1p along with genes involved in multidrug resistance; mutant shows increased resistance to azoles; not an essential gene; YMR102C has a paralog, DGR2, that arose from the whole genome duplication [Source:SGD;Acc:S000004708]
YMR291W	839.466	1362.08	-0.69826	1.32e-07	6.15e-05	TDA1	Protein kinase of unknown cellular role; green fluorescent protein (GFP)-fusion protein localizes to the cytoplasm and nucleus; null mutant is sensitive to expression of the top1-T722A allele; not an essential gene; relocalizes from nucleus to cytoplasm upon DNA replication stress [Source:SGD;Acc:S000004905]
YOR273C	1417.79	4038.52	-1.5102	1.9e-05	0.0035523	TPO4	Polyamine transporter of the major facilitator superfamily; member of the 12-spanner drug:H(+) antiporter DHA1 family; recognizes spermine, putrescine, and spermidine; localizes to the plasma membrane [Source:SGD;Acc:S000005799]
YOR348C	76.4915	214.9	-1.4903	1.37e-07	6.15e-05	PUT4	Proline permease; required for high-affinity transport of proline; also transports the toxic proline analog azetidine-2-carboxylate (AzC); PUT4 transcription is repressed in ammonia-grown cells [Source:SGD;Acc:S000005875]
YPL058C	5261.91	8067.3	-0.6165	1.78e-05	0.0034323	PDR12	Plasma membrane ATP-binding cassette (ABC) transporter; weak-acid-inducible multidrug transporter required for weak organic acid resistance; induced by sorbate and benzoate and regulated by War1p; mutants exhibit sorbate hypersensitivity [Source:SGD;Acc:S000005979]
YPL061W	4537.46	11667.6	-1.3625	7.87e-14	1.77e-10	ALD6	Cytosolic aldehyde dehydrogenase; activated by Mg2+ and utilizes NADP+ as the preferred coenzyme; required for conversion of acetaldehyde to acetate; constitutively expressed; locates to the mitochondrial outer surface upon oxidative stress [Source:SGD;Acc:S000005982]
YPL111W	941.782	1529.93	-0.7	0.00028762	0.038812	CAR1	Arginase, catabolizes arginine to ornithine and urea; expression responds to both induction by arginine and nitrogen catabolite repression; disruption decreases production of carcinogen ethyl carbamate during wine fermentation and also enhances freeze tolerance [Source:SGD;Acc:S000006032]
YPR030W	1352.36	2073.29	-0.61644	7.34e-06	0.0015467	CSR2	Nuclear ubiquitin protein ligase binding protein; may regulate utilization of nonfermentable carbon sources and endocytosis of plasma membrane proteins; overproduction suppresses chs5 spa2 lethality at high temp; ubiquitinated by Rsp5p, deubiquitinated by Ubp2p; CSR2 has a paralog, ECM21, that arose from the whole genome duplication [Source:SGD;Acc:S000006234]

## Sheet: Sheet2 KM_43vsC_43.DEG
Gene_id	readcount_KM_43	readcount_C_43	log2FoldChange	pval	padj	Associated Gene Name	Description
YBR072W	38108.3	13865.6	1.4586	1.2786e-06	0.00061592	HSP26	Small heat shock protein (sHSP) with chaperone activity; forms hollow, sphere-shaped oligomers that suppress unfolded proteins aggregation; long-lived protein that is preferentially retained in mother cells and forms cytoplasmic foci; oligomer activation requires heat-induced conformational change; also has mRNA binding activity [Source:SGD;Acc:S000000276]
YBR196C	13450.5	8703.38	0.62801	0.00027441	0.040231	PGI1	Glycolytic enzyme phosphoglucose isomerase; catalyzes the interconversion of glucose-6-phosphate and fructose-6-phosphate; required for cell cycle progression and completion of the gluconeogenic events of sporulation [Source:SGD;Acc:S000000400]
YCL035C	3779.24	2396.11	0.65741	0.0001055	0.017354	GRX1	Glutathione-dependent disulfide oxidoreductase; hydroperoxide and superoxide-radical responsive, heat-stable, with active site cysteine pair; protects cells from oxidative damage; GRX1 has a paralog, GRX2, that arose from the whole genome duplication; protein abundance increases in response to DNA replication stress [Source:SGD;Acc:S000000540]
YDR044W	2252.01	1268.08	0.82857	1.877e-06	0.00079116	HEM13	Coproporphyrinogen III oxidase; an oxygen requiring enzyme that catalyzes the sixth step in the heme biosynthetic pathway; transcription is repressed by oxygen and heme (via Rox1p and Hap1p) [Source:SGD;Acc:S000002451]
YDR050C	26638.3	16240	0.71395	2.3358e-05	0.0054318	TPI1	Triose phosphate isomerase, abundant glycolytic enzyme; mRNA half-life is regulated by iron availability; transcription is controlled by activators Reb1p, Gcr1p, and Rap1p through binding sites in the 5' non-coding region; inhibition of Tpi1p activity by PEP (phosphoenolpyruvate) stimulates redox metabolism in respiring cells; E104D mutation in human TPI causes a rare autosomal disease [Source:SG…
YDR261W-B	671.47	340.221	0.98085	2.2826e-06	0.00085521		Retrotransposon TYA Gag and TYB Pol genes; transcribed/translated as one unit; polyprotein is processed to make a nucleocapsid-like protein (Gag), reverse transcriptase (RT), protease (PR), and integrase (IN); similar to retroviral genes [Source:SGD;Acc:S000007397]
YDR533C	7229.31	3698.5	0.96692	3.1753e-09	5.3535e-06	HSP31	Methylglyoxalase that converts methylglyoxal to D-lactate; involved in oxidative stress resistance, diauxic shift, and stationary phase survival; has similarity to E. coli Hsp31 and C. albicans Glx3p; member of the DJ-1/ThiJ/PfpI superfamily, which includes human DJ-1 involved in Parkinson's disease and cancer; exists as a dimer and contains a putative metal-binding site; protein abundance increa…
YER037W	1829.49	1173.44	0.64069	0.0001641	0.025152	PHM8	Lysophosphatidic acid (LPA) phosphatase, nucleotidase; principle and physiological nucleotidase working on GMP, UMP and CMP; involved in LPA hydrolysis in response to phosphate starvation and ribose salvage pathway; phosphatase activity is soluble and Mg2+ dependent; expression is induced by low phosphate levels and by inactivation of Pho85p; PHM8 has a paralog, SDT1, that arose from the whole ge…
YFR017C	1369.08	700.123	0.96753	9.1783e-05	0.015475	IGD1	Cytoplasmic protein that inhibits Gdb1p glycogen debranching activity; required for normal intracellular accumulation of glycogen; phosphorylated in vivo; expression increases during wine fermentation; protein abundance increases in response to DNA replication stress; IGD1 has a paralog, YOL024W, that arose from the whole genome duplication [Source:SGD;Acc:S000001913]
YGL055W	108185	65583.1	0.7221	5.0843e-06	0.0017144	OLE1	Delta(9) fatty acid desaturase; required for monounsaturated fatty acid synthesis and for normal distribution of mitochondria [Source:SGD;Acc:S000003023]
YGL121C	2563.28	1416.16	0.85601	8.0106e-05	0.014217	GPG1	Proposed gamma subunit of the heterotrimeric G protein; interacts with the receptor Gpr1p; involved in regulation of pseudohyphal growth; requires Gpb1p or Gpb2p to interact with Gpa2p; overproduction causes prion curing [Source:SGD;Acc:S000003089]
YGR037C	3880.37	2396.13	0.69549	2.5021e-05	0.0056247	ACB1	Acyl-CoA-binding protein; transports newly synthesized acyl-CoA esters from fatty acid synthetase (Fas1p-Fas2p) to acyl-CoA-consuming processes; subject to starvation-induced, Grh1p-mediated unconventional secretion; protein abundance increases in response to DNA replication stress [Source:SGD;Acc:S000003269]
YGR138C	3775.15	2296.56	0.71706	0.00013392	0.021003	TPO2	Polyamine transporter of the major facilitator superfamily; member of the 12-spanner drug:H(+) antiporter DHA1 family; specific for spermine; localizes to the plasma membrane; transcription of TPO2 is regulated by Haa1p; TPO2 has a paralog, TPO3, that arose from the whole genome duplication [Source:SGD;Acc:S000003370]
YGR192C	48432	25326.5	0.93531	4.3445e-08	4.1856e-05	TDH3	Glyceraldehyde-3-phosphate dehydrogenase (GAPDH), isozyme 3; involved in glycolysis and gluconeogenesis; tetramer that catalyzes the reaction of glyceraldehyde-3-phosphate to 1,3 bis-phosphoglycerate; detected in the cytoplasm and cell wall; GAPDH-derived antimicrobial peptides secreted by S. cerevisiae are active against a wide variety of wine-related yeasts and bateria; binds AU-rich RNA; TDH3 …
YGR254W	51166.1	27807.9	0.87969	2.9491e-07	0.00018081	ENO1	Enolase I, a phosphopyruvate hydratase; catalyzes conversion of 2-phosphoglycerate to phosphoenolpyruvate during glycolysis and the reverse reaction during gluconeogenesis; expression repressed in response to glucose; protein abundance increases in response to DNA replication stress; N-terminally propionylated in vivo; ENO1 has a paralog, ENO2, that arose from the whole genome duplication [Source…
YJL052W	77543.7	34956.6	1.1494	9.2843e-11	3.1307e-07	TDH1	Glyceraldehyde-3-phosphate dehydrogenase (GAPDH), isozyme 1; involved in glycolysis and gluconeogenesis; tetramer that catalyzes the reaction of glyceraldehyde-3-phosphate to 1,3 bis-phosphoglycerate; detected in the cytoplasm and cell wall; protein abundance increases in response to DNA replication stress; GAPDH-derived antimicrobial peptides secreted by S. cerevisiae are active against a wide v…
YKL120W	4329.77	2338.7	0.88859	5.4842e-08	4.6232e-05	OAC1	Mitochondrial inner membrane transporter; transports oxaloacetate, sulfate, thiosulfate, and isopropylmalate; member of the mitochondrial carrier family [Source:SGD;Acc:S000001603]
YKL151C	2413.48	1452.68	0.7324	1.1139e-05	0.0030049		NADHX dehydratase; converts (S)-NADHX to NADH in an ATP-dependent manner; homologous to Carkd in mammals, and the C-terminal domain of YjeF in E.coli; enzyme is widespread in eukaryotes, prokaryotes and archaea; YKL151C promoter contains STREs (stress response elements) and expression is induced by heat shock or methyl methanesulfonate; green fluorescent protein (GFP)-fusion protein localizes to …
YKL182W	37680.1	21116.3	0.83544	9.0542e-07	0.0004697	FAS1	Beta subunit of fatty acid synthetase; complex catalyzes the synthesis of long-chain saturated fatty acids; contains acetyltransacylase, dehydratase, enoyl reductase, malonyl transacylase, and palmitoyl transacylase activities [Source:SGD;Acc:S000001665]
YLR056W	3304.4	1838.06	0.8462	0.00028777	0.040432	ERG3	C-5 sterol desaturase; glycoprotein that catalyzes the introduction of a C-5(6) double bond into episterol, a precursor in ergosterol biosynthesis; mutants are viable, but cannot grow on non-fermentable carbon sources; substrate of the HRD ubiquitin ligase [Source:SGD;Acc:S000004046]
YLR109W	11526	6920.98	0.73584	8.9396e-06	0.002512	AHP1	Thiol-specific peroxiredoxin; reduces hydroperoxides to protect against oxidative damage; function in vivo requires covalent conjugation to Urm1p [Source:SGD;Acc:S000004099]
YLR356W	837.379	501.114	0.74074	4.0679e-05	0.0083132	ATG33	Mitochondrial mitophagy-specific protein; required primarily for mitophagy induced at post-log phase; not required for other types of selective autophagy or macroautophagy; conserved within fungi, but not in higher eukaryotes; ATG33 has a paralog, SCM4, that arose from the whole genome duplication [Source:SGD;Acc:S000004348]
YMR090W	4722.38	2783.74	0.76249	0.00028764	0.040432		Putative protein of unknown function; similar to DTDP-glucose 4,6-dehydratases; GFP-fusion protein localizes to the cytoplasm; up-regulated in response to the fungicide mancozeb; not essential for viability [Source:SGD;Acc:S000004696]
YMR122W-A	8336.16	5388.74	0.62944	0.00018956	0.028409		Protein of unknown function; green fluorescent protein (GFP)-fusion protein localizes to the cytoplasm and endoplasmic reticulum [Source:SGD;Acc:S000007524]
YNL134C	10552.2	5289.43	0.99636	8.9954e-09	1.2133e-05		Protein of unknown function; similar to dehydrogenases from other model organisms; green fluorescent protein (GFP)-fusion protein localizes to both the cytoplasm and nucleus; protein abundance increases in response to DNA replication stress [Source:SGD;Acc:S000005078]
YNL160W	6328.81	3649.4	0.79428	4.7277e-06	0.0016781	YGP1	Cell wall-related secretory glycoprotein; induced by nutrient deprivation-associated growth arrest and upon entry into stationary phase; may be involved in adaptation prior to stationary phase entry; YGP1 has a paralog, SPS100, that arose from the whole genome duplication [Source:SGD;Acc:S000005104]
YNR016C	23368.8	14178.5	0.72088	2.1696e-05	0.0052256	ACC1	Acetyl-CoA carboxylase, biotin containing enzyme; catalyzes carboxylation of cytosolic acetyl-CoA to form malonyl-CoA and regulates histone acetylation by regulating the availablity of acetyl-CoA; required for de novo biosynthesis of long-chain fatty acids; ACC1 has a paralog, HFA1, that arose from the whole genome duplication [Source:SGD;Acc:S000005299]
YNR067C	587.81	316.912	0.89127	5.5791e-06	0.0017917	DSE4	Daughter cell-specific secreted protein with similarity to glucanases; degrades cell wall from the daughter side causing daughter to separate from mother [Source:SGD;Acc:S000005350]
YOL086C	59355.7	35299.1	0.74975	8.7301e-06	0.002512	ADH1	Alcohol dehydrogenase; fermentative isozyme active as homo- or heterotetramers; required for the reduction of acetaldehyde to ethanol, the last step in the glycolytic pathway; ADH1 has a paralog, ADH5, that arose from the whole genome duplication [Source:SGD;Acc:S000005446]
YOL101C	765.275	216.449	1.822	7.5022e-08	5.6217e-05	IZH4	Membrane protein involved in zinc ion homeostasis; member of the four-protein IZH family; expression induced by fatty acids and altered zinc levels; deletion reduces sensitivity to excess zinc; possible role in sterol metabolism; protein increases in abundance and relocalizes from nucleus to ER upon DNA replication stress; IZH4 has a paralog, IZH1, that arose from the whole genome duplication [So…
YPL092W	4427.42	2484.15	0.83372	0.00012456	0.02	SSU1	Plasma membrane sulfite pump involved in sulfite metabolism; required for efficient sulfite efflux; major facilitator superfamily protein [Source:SGD;Acc:S000006013]
YPR160W	2072.1	1040.25	0.99417	1.524e-06	0.00068521	GPH1	Glycogen phosphorylase required for the mobilization of glycogen; non-essential; regulated by cyclic AMP-mediated phosphorylation; expression is regulated by stress-response elements and by the HOG MAP kinase pathway [Source:SGD;Acc:S000006364]
YDR406W	1936	3738.11	-0.94923	1.2206e-08	1.3719e-05	PDR15	Plasma membrane ATP binding cassette (ABC) transporter; multidrug transporter and general stress response factor implicated in cellular detoxification; regulated by Pdr1p, Pdr3p and Pdr8p; promoter contains a PDR responsive element; PDR15 has a paralog, PDR5, that arose from the whole genome duplication [Source:SGD;Acc:S000002814]
YDR508C	2973.84	5085.78	-0.77414	1.8359e-05	0.0045858	GNP1	High-affinity glutamine permease; also transports Leu, Ser, Thr, Cys, Met and Asn; expression is fully dependent on Grr1p and modulated by the Ssy1p-Ptr3p-Ssy5p (SPS) sensor of extracellular amino acids; GNP1 has a paralog, AGP1, that arose from the whole genome duplication [Source:SGD;Acc:S000002916]
YER091C	9150.52	13579.8	-0.56954	0.00033348	0.045897	MET6	Cobalamin-independent methionine synthase; involved in methionine biosynthesis and regeneration; requires a minimum of two glutamates on the methyltetrahydrofolate substrate, similar to bacterial metE homologs [Source:SGD;Acc:S000000893]
YGL209W	1717.74	2889.77	-0.75044	8.832e-06	0.002512	MIG2	Zinc finger transcriptional repressor; cooperates with Mig1p in glucose-induced gene repression; under low glucose conditions relocalizes to mitochondrion, where it interacts with Ups1p, antagonizes mitochondrial fission factor Dnm1p, indicative of a role in mitochondrial fusion or regulating morphology; regulates filamentous growth in response to glucose depletion; activated in stochastic pulses…
YGR035C	1136.12	1993.79	-0.81139	2.1682e-06	0.00085521		Putative protein of unknown function, potential Cdc28p substrate; transcription is activated by paralogous transcription factors Yrm1p and Yrr1p along with genes involved in multidrug resistance; YGR035C has a paralog, YLR346C, that arose from the whole genome duplication [Source:SGD;Acc:S000003267]
YGR086C	3451.69	5431.73	-0.65411	8.6743e-05	0.015	PIL1	Eisosome core component; eisosomes are large immobile cell cortex structures associated with endocytosis; detected in phosphorylated state in mitochondria; phosphorylated on Thr233 upon Pkc1p hyperactivation in a Slt2p MAPK-dependent fashion; null mutant shows activation of Pkc1p/Ypk1p stress resistance pathways; member of BAR domain family; protein increases in abundance and relocalizes from pla…
YGR087C	1066.46	2617.31	-1.2952	1.58e-05	0.0040984	PDC6	Minor isoform of pyruvate decarboxylase; decarboxylates pyruvate to acetaldehyde, involved in amino acid catabolism; transcription is glucose- and ethanol-dependent, and is strongly induced during sulfur limitation [Source:SGD;Acc:S000003319]
YGR243W	812	2106.66	-1.3754	4.7917e-05	0.009233	MPC3	Highly conserved subunit of mitochondrial pyruvate carrier; more highly expressed in glucose-containing minimal medium than in lactate-containing medium; expression regulated by osmotic and alkaline stresses; protein abundance increases in response to DNA replication stress; MPC3 has a paralog, MPC2, that arose from the whole genome duplication [Source:SGD;Acc:S000003475]
YHR094C	22799.7	35920.3	-0.65579	7.5503e-05	0.013762	HXT1	Low-affinity glucose transporter of the major facilitator superfamily; expression is induced by Hxk2p in the presence of glucose and repressed by Rgt1p when glucose is limiting; HXT1 has a paralog, HXT6, what arose from the whole genome duplication [Source:SGD;Acc:S000001136]
YIL056W	1763.25	3584.67	-1.0236	1.2883e-09	2.8961e-06	VHR1	Transcriptional activator; required for the vitamin H-responsive element (VHRE) mediated induction of VHT1 (Vitamin H transporter) and BIO5 (biotin biosynthesis intermediate transporter) in response to low biotin concentrations; VHR1 has a paralog, VHR2, that arose from the whole genome duplication [Source:SGD;Acc:S000001318]
YJL107C	655.121	1152.16	-0.81451	3.8724e-05	0.0081612		Putative protein of unknown function; expression is induced by activation of the HOG1 mitogen-activated signaling pathway and this induction is Hog1p/Pbs2p dependent; YJL107C and adjacent ORF, YJL108C are merged in related fungi [Source:SGD;Acc:S000003643]
YMR102C	946.538	1561.17	-0.72189	3.7909e-05	0.0081612		Protein of unknown function; transcription is activated by paralogous transcription factors Yrm1p and Yrr1p along with genes involved in multidrug resistance; mutant shows increased resistance to azoles; not an essential gene; YMR102C has a paralog, DGR2, that arose from the whole genome duplication [Source:SGD;Acc:S000004708]
YMR291W	829.523	1287.49	-0.6342	0.00034993	0.047199	TDA1	Protein kinase of unknown cellular role; green fluorescent protein (GFP)-fusion protein localizes to the cytoplasm and nucleus; null mutant is sensitive to expression of the top1-T722A allele; not an essential gene; relocalizes from nucleus to cytoplasm upon DNA replication stress [Source:SGD;Acc:S000004905]
YOR348C	90.2468	203.125	-1.1704	4.3941e-05	0.0087159	PUT4	Proline permease; required for high-affinity transport of proline; also transports the toxic proline analog azetidine-2-carboxylate (AzC); PUT4 transcription is repressed in ammonia-grown cells [Source:SGD;Acc:S000005875]
YPL058C	4211.12	7625.06	-0.85654	3.6183e-07	0.00020335	PDR12	Plasma membrane ATP-binding cassette (ABC) transporter; weak-acid-inducible multidrug transporter required for weak organic acid resistance; induced by sorbate and benzoate and regulated by War1p; mutants exhibit sorbate hypersensitivity [Source:SGD;Acc:S000005979]
YPL061W	4495.52	11027.9	-1.2946	4.1488e-11	2.7979e-07	ALD6	Cytosolic aldehyde dehydrogenase; activated by Mg2+ and utilizes NADP+ as the preferred coenzyme; required for conversion of acetaldehyde to acetate; constitutively expressed; locates to the mitochondrial outer surface upon oxidative stress [Source:SGD;Acc:S000005982]
YPR030W	1215.04	1959.41	-0.68942	7.3128e-05	0.013699	CSR2	Nuclear ubiquitin protein ligase binding protein; may regulate utilization of nonfermentable carbon sources and endocytosis of plasma membrane proteins; overproduction suppresses chs5 spa2 lethality at high temp; ubiquitinated by Rsp5p, deubiquitinated by Ubp2p; CSR2 has a paralog, ECM21, that arose from the whole genome duplication [Source:SGD;Acc:S000006234]
YPR036W-A	1631.84	4125.64	-1.3381	2.7321e-07	0.00018081	SPO24	Small (67 amino acids) protein involved in sporulation; localizes to the prospore membrane; phosphorylated during meiosis; a longer, 5'-extended mRNA is also transcribed beginning in mid-meiosis, regulated by two MSEs (middle sporulation elements), and includes an uORF of 15 codons in its 5'-UTR; evidence transcription is regulated by Pdr1p [Source:SGD;Acc:S000028425]

## Sheet: Sheet3 consensus genes
YBR196C
YDR044W
YDR261W-B
YDR406W
YDR508C
YDR533C
YGL121C
YGL209W
YGR035C
YGR037C
YGR086C
YGR087C
YGR243W
YHR094C
YIL056W
YJL052W
YJL107C
YKL120W
YKL182W
YMR102C
YMR291W
YOL101C
YOR348C
YPL058C
YPL061W
YPR030W
YPR160W
