# Supplementary material for: The transcription factors Hsf1 and Msn2 of thermotolerant Kluyveromyces marxianus promote cell growth and ethanol fermentation of Saccharomyces cerevisiae at high temperatures
Source: Biotechnol Biofuels. 2017 Dec 4;10:289. doi: 10.1186/s13068-017-0984-9 (PMC5713069; doi:10.1186/s13068-017-0984-9)
Supplement: Supplementary file 6 — Additional file 6. Primers used in this study. [file 13068_2017_984_MOESM6_ESM.xlsx]

## Sheet: READ ME
Sheet 1:	Primers for plasmid construction.
Sheet 2:	Primers for qRT-PCR.

## Sheet: Sheet1
PCR product	Primer name	Sequence 5’ → 3’	Note
ScHSF1-P2A	ScHSF1-F	TCCCCCGGGCCGCCACCATGAATAATGCTGCAAATACAGGGACG	Containing Kozak sequence (blue color) and SmaI site (red color).
	ScHSF1-R	GTCTCCTGCTTGCTTTAACAGAGAGAAGTTCGTGGCTCCGGATCCTTTCTTAGCTCGTTTGGGCAGGCG	Containing 5’ region of P2A sequence (green color) and GSG linker sequence (orange color).
P2A-GFP	EGFP-F	GCCACGAACTTCTCTCTGTTAAAGCAAGCAGGAGACGTGGAAGAAAACCCCGGTCCTATGGTGAGCAAGGGCG	Containing P2A sequence (green color).
	EGFP-R	CCGCTCGAGCGGTCACTTGTACAGCTCATCCATG	Containing XhoI site (red color).
pScLP2-L	pScLP2-F	GGATCCGGAGCCACGAACTTCTCTCT
	pScLP2-R	CATGGTGGCGGCCCGGGTACCAGTTG
ScMSN2	ScMSN2-SF	CCCGGGCCGCCACCATGACGGTCGACCATGATTTCAATAGC
	ScMSN2-SR	GTTCGTGGCTCCGGATCCAATGTCTCCATGTTTTTTATGAGTCTTGATGTG
ScMSN4	ScMSN4-SF	CCCGGGCCGCCACCATGCTAGTCTTCGGACCTAATAGTAGTTTCG
	ScMSN4-SR	GTTCGTGGCTCCGGATCCAAAATCACCGTGCTTTTTGTGAGTTTTTAG
ScSFP1	ScSFP1-SF	CCCGGGCCGCCACCATGACTATGGCAAGCAATATGGCTACTAG
	ScSFP1-SR	GTTCGTGGCTCCGGATCCGTGAGTGGAGTGGCCCCTG
ScRPN4	ScRPN4-SF	CCCGGGCCGCCACCATGGCTTCTACGGAACTTAGCCTAAAAAG
	ScRPN4-SR	GTTCGTGGCTCCGGATCCACCCATGACATAACCAATATTAGCCTTTGC
ScGCN4	ScGCN4-SF	CCCGGGCCGCCACCATGTCCGAATATCAGCCAAGTTTATTTGC
	ScGCN4-SR	GTTCGTGGCTCCGGATCCGCGTTCGCCAACTAATTTCTTTAATCTGG
ScCST6	ScCST6-SF	CCCGGGCCGCCACCATGTTTACTGGTCAGGAGTATCATTCCGTAG
	ScCST6-SR	GTTCGTGGCTCCGGATCCTTTTATCTTTTCAGAATTGGGTAATGATTGGTTGTCTG
ScSNF2	ScSNF2-SF	CCCGGGCCGCCACCATGAACATACCACAGCGTCAATTTAGC
	ScSNF2-SR	GTTCGTGGCTCCGGATCCTACACTCGCTTCTGTCATGCTCG
KmHSF1	KmHSF1-SF	CCCGGGCCGCCACCATGGACGAGATAACGAACCCTAATGATATTTTAC
	KmHSF1-SR	GTTCGTGGCTCCGGATCCGGTAGCCTTTCTTCTCTTCCTCTGTGG
KmMSN2	KmMSN2-SF	CCCGGGCCGCCACCATGACTCTTGGTGGATTTACATCAGAGAAC
	KmMSN2-SR	GTTCGTGGCTCCGGATCCTTTGCTGGATGAGTTTGTTGCCCTTC
KmSFP1	KmSFP1-SF	CCCGGGCCGCCACCATGGAGATTACGGCGACGACG
	KmSFP1-SR	GTTCGTGGCTCCGGATCCATGAGTACTATGACCTCTGTGATATTTGAGACC
KmRPN4	KmRPN4-SF	CCCGGGCCGCCACCATGTCAGCAGCAGACTTTGAGTTG
	KmRPN4-SR	GTTCGTGGCTCCGGATCCGGATGTTTGATATTCTACGTTATCCTTAGCATATTGG
KmGCN4	KmGCN4-SF	CCCGGGCCGCCACCATGATCAAAGAATTGAATAAGAAAATGAATATGAATATG
	KmGCN4-SR	GTTCGTGGCTCCGGATCCCTGAGAACCTAGCAAAGATCTCAATCTAAC
KmCST6	KmCST6-SF	CCCGGGCCGCCACCATGAATTCTGATAATAGAGACCCTTTGATTAAAGTTGAG
	KmCST6-SR	GTTCGTGGCTCCGGATCCGTTCTTGTAGGAATATGTGTTTGGGTTTGTG
KmSNF2	KmSNF2-SF	CCCGGGCCGCCACCATGGAAAGTGAGTTCAGTCCTCCAAG
	KmSNF2-SR	GTTCGTGGCTCCGGATCCTGCAATGGTAGATGGAGGGACTAGAG

## Sheet: Sheet2
Target gene	Primer name	Sequence 5’ → 3’	Note
ScTAF10	ScTAF10-QF	CACCTTTTCCATCGGTTGCG	Internal referenct gene
	ScTAF10-QR	CCCATCATCCACTACAGCCTC
ScHSF1	ScHSF1-QF	AGAACCCAACAGCAAGCC
	ScHSF1-QR	CCCAGCCCGTCCATAATCA
ScMSN2	ScMSN2-QF	AGTGGCTCTGGGGCAAATC
	ScMSN2-QR	CCGATGAAGGTGACGGTGA
ScMSN4	ScMSN4-QF	AGCAGTAGCACCACAAGGC
	ScMSN4-QR	CGCACCAAAAGCATCGTCTT
ScSFP1	ScSFP1-QF	ACCAAACGCTACTAACTCCACA
	ScSFP1-QR	AACACCACCCATCCCTTGAG
ScRPN4	ScRPN4-QF	CGCCGCAATAAACAATGAGGA
	ScRPN4-QR	TCCAATGACAGTAAAGGCTCC
ScGCN4	ScGCN4-QF	CTTCCACAAACGGCAACTG
	ScGCN4-QR	GAAAGATTCCACTACAGCGTCA
ScCST6	ScCST6-QF	ATGCGTCCAACATCGCCA
	ScCST6-QR	TGCTACATCAACACCAAAAGGT
ScSNF2	ScSNF2-QF	GCCAAGCAGCGACAAGAA
	ScSNF2-QR	AATGCGGGGAAGCAGAAGC
KmHSF1	KmHSF1-QF	GGATGTCAAGAGTGGCAGCA
	KmHSF1-QR	ACTTCGTCGTTTCCGCCT
KmMSN2	KmMSN2-QF	AGAGAGACCCTTCCACTGTCA
	KmMSN2-QR	TTGTTGCCCTTCTTGGGGG
KmSFP1	KmSFP1-QF	CTGGTGCTTCCCCATCCAA
	KmSFP1-QR	ACCGTGTGAACTGTGAGGG
KmRPN4	KmRPN4-QF	AAACGCCCAGACCGCATT
	KmRPN4-QR	CGTCCTCTTCTTCGTCGGA
KmGCN4	KmGCN4-QF	GACTTGGGCGGCGTTGAAA
	KmGCN4-QR	GAAGCGTGTTGGGCATTGG
KmCST6	KmCST6-QF	ATCTTGGGCGGTGGTGTTG
	KmCST6-QR	CGTTGCTTGCTGTTGTCCTC
KmSNF2	KmSNF2-QF	TGACTCTTCTGCTGCCACTG
	KmSNF2-QR	GTGTTGCCGTGCTGCTTA
